# Supplementary material for: VEFill: a model for accurate and generalizable deep mutational scanning score imputation across protein domains
Source: bioRxiv. 2025 Aug 14:2025.05.14.653991. Originally published 2025 May 14. Preprint. [Version 2] doi: 10.1101/2025.05.14.653991 (PMC12132439; doi:10.1101/2025.05.14.653991)
Supplement: Supplement 1 — Supplementary Table S1. Metadata for domains used in the 140-, 521-, and 127-domain (Pfam-unique) model datasets. Includes MaveDB accession, domain name, species, UniProt ID, Pfam ID. Train/test split assignments are indicated for each dataset where applicable. Supplementary Table S2. List of the 25 amino acid substitution matrices used in VEFill. Each row includes the matrix name, its source (Biopython or external repository), the corresponding VEFill feature name, and the original citation. Supplementary Table S3. Complete list of input features used in the VEFill model. Supplementary Table S4. Performance comparison of different model architectures using the same input feature set. Models evaluated include LightGBM (used in VEFill), a fully connected neural network (FCNN), and a transformer-based architecture. Reported metrics include RMSE, MAE, and R2 for both training and test sets. Variants of the FCNN included adjustments to regularization, architecture depth, and optimizer settings. All models were trained using the same 140-domain dataset. Supplementary Table S5. Performance metrics (RMSE, MAE, R2, Pearson r) for both the training and test sets of the general VEFill model, evaluated across multiple feature set configurations. Each row represents a unique feature combination used to evaluate model performance. Supplementary Table S6. Domain-wise evaluation results for the general model under a LOPO strategy. The table reports RMSE, MAE, coefficient of determination (R2), and Pearson correlation (r) for both the training and test sets across 140 individual protein domains. Additionally, the number of mutations in the training and test sets for each domain is provided. Supplementary Table S7. Per-protein model performance metrics (RMSE, MAE, R2, Pearson r) for both training and test sets for 140 domains using an 90/10 random train/test split. Models were trained using all input features except ESM-1v difference vector. The table also includes the number of mut [file media-1.zip › Supplementary_Table_S2.csv]

Substitution matrix name	Source	VEFill feature name	Citation
Benner22	Biopython (substitution_matrices.load('BENNER22')	benner22	Benner SA, Cohen MA, Gonnet GH. Amino acid substitution during functionally constrained divergent evolution of protein sequences. Protein Eng. 1994 Nov;7(11):1323-32. doi: 10.1093/protein/7.11.1323. PMID: 7700864.
Benner6	Biopython (substitution_matrices.load('BENNER6')	benner6	Benner SA, Cohen MA, Gonnet GH. Amino acid substitution during functionally constrained divergent evolution of protein sequences. Protein Eng. 1994 Nov;7(11):1323-32. doi: 10.1093/protein/7.11.1323. PMID: 7700864.
Benner74	Biopython (substitution_matrices.load('BENNER74')	benner74	Benner SA, Cohen MA, Gonnet GH. Amino acid substitution during functionally constrained divergent evolution of protein sequences. Protein Eng. 1994 Nov;7(11):1323-32. doi: 10.1093/protein/7.11.1323. PMID: 7700864.
BLASTP	Biopython (substitution_matrices.load('BLASTP')	blastp	Durbin R, Eddy SR, Krogh A, Mitchison G. Biological Sequence Analysis: Probabilistic Models of Proteins and Nucleic Acids. Cambridge University Press; 1998.
BLOSUM45	Biopython (substitution_matrices.load('BLOSUM45')	blosum45	Henikoff S, Henikoff JG. Amino acid substitution matrices from protein blocks. Proc Natl Acad Sci U S A. 1992 Nov 15;89(22):10915-9. doi: 10.1073/pnas.89.22.10915. PMID: 1438297; PMCID: PMC50453.
BLOSUM50	Biopython (substitution_matrices.load('BLOSUM50')	blosum50	Henikoff S, Henikoff JG. Amino acid substitution matrices from protein blocks. Proc Natl Acad Sci U S A. 1992 Nov 15;89(22):10915-9. doi: 10.1073/pnas.89.22.10915. PMID: 1438297; PMCID: PMC50453.
BLOSUM62	Biopython (substitution_matrices.load('BLOSUM62')	blosum62	Henikoff S, Henikoff JG. Amino acid substitution matrices from protein blocks. Proc Natl Acad Sci U S A. 1992 Nov 15;89(22):10915-9. doi: 10.1073/pnas.89.22.10915. PMID: 1438297; PMCID: PMC50453.
BLOSUM80	Biopython (substitution_matrices.load('BLOSUM80')	blosum80	Henikoff S, Henikoff JG. Amino acid substitution matrices from protein blocks. Proc Natl Acad Sci U S A. 1992 Nov 15;89(22):10915-9. doi: 10.1073/pnas.89.22.10915. PMID: 1438297; PMCID: PMC50453.
BLOSUM90	Biopython (substitution_matrices.load('BLOSUM90')	blosum90	Henikoff S, Henikoff JG. Amino acid substitution matrices from protein blocks. Proc Natl Acad Sci U S A. 1992 Nov 15;89(22):10915-9. doi: 10.1073/pnas.89.22.10915. PMID: 1438297; PMCID: PMC50453.
DAYHOFF	Biopython (substitution_matrices.load('DAYHOFF')	dayhoff	M.O. Dayhoff, R.M. Schwartz, and B.C. Orcutt: “A Model of Evolutionary Change in Proteins.” Atlas of Protein Sequence and Structure, Volume 5, Supplement 3, 1978: 345–352. The National Biomedical Research Foundation, 1979.
FENG	Biopython (substitution_matrices.load('FENG')	feng	Feng DF, Johnson MS, Doolittle RF. Aligning amino acid sequences: comparison of commonly used methods. J Mol Evol. 1984-1985;21(2):112-25. doi: 10.1007/BF02100085. PMID: 6100188.
GENETIC	Biopython (substitution_matrices.load('GENETIC')	genetic	Benner SA, Cohen MA, Gonnet GH. Amino acid substitution during functionally constrained divergent evolution of protein sequences. Protein Eng. 1994 Nov;7(11):1323-32. doi: 10.1093/protein/7.11.1323. PMID: 7700864.
Gonnet1992	Biopython (substitution_matrices.load('Gonnet1992')	gonnet1992	Gonnet GH, Cohen MA, Benner SA. Exhaustive matching of the entire protein sequence database. Science. 1992 Jun 5;256(5062):1443-5. doi: 10.1126/science.1604319. PMID: 1604319.
Grantham	Custom (https://gist.github.com/arq5x/5408712)	grantham	Grantham R. Amino acid difference formula to help explain protein evolution. Science. 1974 Sep 6;185(4154):862-4. doi: 10.1126/science.185.4154.862. PMID: 4843792.
JOHNSON	Biopython (substitution_matrices.load('JOHNSON')	johnson	Johnson MS, Overington JP. A structural basis for sequence comparisons. An evaluation of scoring methodologies. J Mol Biol. 1993 Oct 20;233(4):716-38. doi: 10.1006/jmbi.1993.1548. PMID: 8411177.
JONES	Biopython (substitution_matrices.load('JONES')	jones	Jones DT, Taylor WR, Thornton JM. The rapid generation of mutation data matrices from protein sequences. Comput Appl Biosci. 1992 Jun;8(3):275-82. doi: 10.1093/bioinformatics/8.3.275. PMID: 1633570.
LEVIN	Biopython (substitution_matrices.load('LEVIN')	levin	Levin JM, Robson B, Garnier J. An algorithm for secondary structure determination in proteins based on sequence similarity. FEBS Lett. 1986 Sep 15;205(2):303-8. doi: 10.1016/0014-5793(86)80917-6. PMID: 3743779.
MCLACHLAN	Biopython (substitution_matrices.load('MCLACHLAN')	mclachlan	McLachlan AD. Tests for comparing related amino-acid sequences. Cytochrome c and cytochrome c 551 . J Mol Biol. 1971 Oct 28;61(2):409-24. doi: 10.1016/0022-2836(71)90390-1. PMID: 5167087.
MDM78	Biopython (substitution_matrices.load('MDM78')	mdm78	R.M. Schwartz and M.O. Dayhoff: "Matrices for Detecting Distant Relationships." Margaret O. Dayhoff: Atlas of Protein Sequence and Structure, Volume 5, Supplement 3, 1978, pages 353-358. The National Biomedical Research Foundation, 1979. Figure 85, page 354.
PAM250	Biopython (substitution_matrices.load('PAM250')	pam250	M.O. Dayhoff, R.M. Schwartz, and B.C. Orcutt: “A Model of Evolutionary Change in Proteins.” Atlas of Protein Sequence and Structure, Volume 5, Supplement 3, 1978: 345–352. The National Biomedical Research Foundation, 1979.
PAM30	Biopython (substitution_matrices.load('PAM30')	pam30	M.O. Dayhoff, R.M. Schwartz, and B.C. Orcutt: “A Model of Evolutionary Change in Proteins.” Atlas of Protein Sequence and Structure, Volume 5, Supplement 3, 1978: 345–352. The National Biomedical Research Foundation, 1979.
PAM70	Biopython (substitution_matrices.load('PAM70')	pam70	M.O. Dayhoff, R.M. Schwartz, and B.C. Orcutt: “A Model of Evolutionary Change in Proteins.” Atlas of Protein Sequence and Structure, Volume 5, Supplement 3, 1978: 345–352. The National Biomedical Research Foundation, 1979.
RAO	Biopython (substitution_matrices.load('RAO')	rao	Mohana Rao JK. New scoring matrix for amino acid residue exchanges based on residue characteristic physical parameters. Int J Pept Protein Res. 1987 Feb;29(2):276-81. doi: 10.1111/j.1399-3011.1987.tb02254.x. PMID: 3570667.
RISLER	Biopython (substitution_matrices.load('RISLER')	risler	Risler JL, Delorme MO, Delacroix H, Henaut A. Amino acid substitutions in structurally related proteins. A pattern recognition approach. Determination of a new and efficient scoring matrix. J Mol Biol. 1988 Dec 20;204(4):1019-29. doi: 10.1016/0022-2836(88)90058-7. PMID: 3221397.
STR	Biopython (substitution_matrices.load('STR')	str	Henikoff S, Henikoff JG. Performance evaluation of amino acid substitution matrices. Proteins. 1993 Sep;17(1):49-61. doi: 10.1002/prot.340170108. PMID: 8234244.
