# Supplementary material for: VEFill: a model for accurate and generalizable deep mutational scanning score imputation across protein domains
Source: bioRxiv. 2025 Aug 14:2025.05.14.653991. Originally published 2025 May 14. Preprint. [Version 2] doi: 10.1101/2025.05.14.653991 (PMC12132439; doi:10.1101/2025.05.14.653991)
Supplement: Supplement 1 — Supplementary Table S1. Metadata for domains used in the 140-, 521-, and 127-domain (Pfam-unique) model datasets. Includes MaveDB accession, domain name, species, UniProt ID, Pfam ID. Train/test split assignments are indicated for each dataset where applicable. Supplementary Table S2. List of the 25 amino acid substitution matrices used in VEFill. Each row includes the matrix name, its source (Biopython or external repository), the corresponding VEFill feature name, and the original citation. Supplementary Table S3. Complete list of input features used in the VEFill model. Supplementary Table S4. Performance comparison of different model architectures using the same input feature set. Models evaluated include LightGBM (used in VEFill), a fully connected neural network (FCNN), and a transformer-based architecture. Reported metrics include RMSE, MAE, and R2 for both training and test sets. Variants of the FCNN included adjustments to regularization, architecture depth, and optimizer settings. All models were trained using the same 140-domain dataset. Supplementary Table S5. Performance metrics (RMSE, MAE, R2, Pearson r) for both the training and test sets of the general VEFill model, evaluated across multiple feature set configurations. Each row represents a unique feature combination used to evaluate model performance. Supplementary Table S6. Domain-wise evaluation results for the general model under a LOPO strategy. The table reports RMSE, MAE, coefficient of determination (R2), and Pearson correlation (r) for both the training and test sets across 140 individual protein domains. Additionally, the number of mutations in the training and test sets for each domain is provided. Supplementary Table S7. Per-protein model performance metrics (RMSE, MAE, R2, Pearson r) for both training and test sets for 140 domains using an 90/10 random train/test split. Models were trained using all input features except ESM-1v difference vector. The table also includes the number of mut [file media-1.zip › Supplementary_Table_S17.csv]

position_out	mutation_id	y_true	y_pred	absolute_error	squared_error	percentage_error	wt_residue	variant_residue
72	1220924	-0.1935625927	0.4262630917	0.6198256844	0.384183879	-320.2197676	R	H
79	1222459	-0.1421107736	0.2884025916	0.4305133652	0.1853417576	-302.9421023	V	Q
75	1221844	-0.1411257346	0.1298429924	0.2709687271	0.07342405105	-192.0051844	L	H
79	1222457	-0.1226976973	0.2958556883	0.4185533856	0.1751869366	-341.1257055	V	D
23	1221547	-0.1213968228	0.0876109257	0.2090077485	0.04368423894	-172.1690434	L	K
49	1221658	-0.1209593327	0.1973223958	0.3182817285	0.1013032587	-263.1311875	L	R
74	1221065	-0.1114227885	0.2220912304	0.3335140189	0.1112316008	-299.3229871	D	I
70	1221833	-0.1049429804	0.2052593686	0.310202349	0.09622549732	-295.5913277	L	W
19	1221188	-0.08370400022	0.231780236	0.3154842362	0.09953030329	-376.9046107	E	M
22	1221210	-0.07311590844	0.485464092	0.5585800004	0.3120116168	-763.965069	E	P
75	1221838	-0.05905543761	0.1161975718	0.1752530094	0.03071361729	-296.760157	L	N
75	1221843	-0.05633401699	0.1679289068	0.2242629238	0.05029385897	-398.0950334	L	G
74	1221060	-0.05381413275	0.3989891358	0.4528032685	0.2050308	-841.4207298	D	C
39	1222428	-0.05053904282	0.1436154199	0.1941544627	0.03769595538	-384.1672732	V	P
79	1222465	-0.04762440195	0.2968004909	0.3444248928	0.1186285068	-723.2109563	V	K
79	1222456	-0.04191474386	0.313593962	0.3555087059	0.12638644	-848.171009	V	N
75	1221853	-0.04088952385	0.2047644737	0.2456539976	0.06034588652	-600.7749038	L	W
19	1221178	-0.04037112822	0.2815089332	0.3218800614	0.1036067739	-797.3026161	E	R
74	1221064	-0.03702056025	0.4650260755	0.5020466357	0.2520508244	-1356.129222	D	H
72	1220929	-0.03412746598	0.2262788646	0.2604063306	0.067811457	-763.0403344	R	F
26	1221570	-0.03398795781	0.4563891482	0.490377106	0.2404697061	-1442.796619	L	P
74	1221068	-0.03366723458	0.2723907518	0.3060579864	0.09367149102	-909.067793	D	M
79	1222455	-0.02566634199	0.2439037898	0.2695701318	0.07266805593	-1050.286526	V	R
24	1221929	-0.02525111746	0.2790779661	0.3043290836	0.09261619112	-1205.21036	K	P
20	1221525	-0.02347351869	0.2177829427	0.2412564614	0.05820468016	-1027.78141	L	H
70	1221828	-0.02125494413	0.5674038499	0.588658794	0.3465191758	-2769.514661	L	F
60	1222360	-0.02014614402	0.6963749413	0.7165210853	0.5134024658	-3556.616515	T	E
74	1221076	-0.01546860175	0.2120358859	0.2275044877	0.05175829192	-1470.750177	D	V
23	1221545	-0.007395213765	0.1352627618	0.1426579756	0.020351298	-1929.058174	L	H
23	1221539	-0.006222574125	0.1252627281	0.1314853023	0.01728838471	-2113.037139	L	N
63	1221762	-0.005738432543	0.150105014	0.1558434466	0.02428717984	-2715.784239	L	E
42	1221383	-0.005695465741	0.4329683882	0.4386638539	0.1924259767	-7701.983891	G	E
79	1222471	-0.004391043859	0.3378497123	0.3422407561	0.1171287351	-7794.063714	V	T
72	1220923	-0.003130521945	0.2129490029	0.2160795248	0.04669036105	-6902.348191	R	G
19	1221184	-0.002721507083	0.2655921885	0.2683136955	0.07199223921	-9859.011473	E	H
81	1221110	-0.001276856435	0.4784902589	0.4797671154	0.230176485	-37574.08447	D	P
23	1221555	0.005170531086	0.2739494409	0.2687789098	0.07224210236	5198.28438	L	Y
19	1221187	0.01050373221	0.525588993	0.5150852608	0.2653128259	4903.830855	E	K
70	1221819	0.0107079789	0.1907839775	0.1800759986	0.03242736525	1681.699229	L	D
45	1221650	0.01129493341	0.08929084202	0.07799590861	0.00608336176	690.5388972	L	P
44	1221029	0.01415827074	0.4861608679	0.4720025972	0.2227864517	3333.758804	D	F
74	1221063	0.01487888068	0.2705412996	0.255662419	0.06536327247	1718.290673	D	G
49	1221667	0.01589107067	0.2058082077	0.189917137	0.03606851894	1195.118573	L	K
79	1222461	0.01609701902	0.3139282898	0.2978312707	0.08870346583	1850.226246	V	G
74	1221057	0.01850405879	0.3073813381	0.2888772793	0.08345008248	1561.156298	D	A
75	1221837	0.02146362886	0.06434935227	0.04288572341	0.001839185273	199.8064899	L	R
70	1221823	0.02386316899	0.1937215814	0.1698584124	0.02885188026	711.8015736	L	G
39	1222417	0.02462111243	0.184220163	0.1595990505	0.02547185693	648.2203067	V	D
79	1222469	0.02474774168	0.4449104924	0.4201627507	0.1765367371	1697.78219	V	S
72	1220919	0.02543610937	0.2298187243	0.2043826149	0.04177225327	803.513666	R	D
82	1222078	0.02571087184	0.1249178311	0.09920695924	0.009842020762	385.8560684	F	N
45	1221653	0.02712903019	0.3501606452	0.323031615	0.1043494243	1190.723048	L	T
74	1221069	0.02788773526	0.1704037982	0.142516063	0.0203108282	511.0349106	D	F
45	1221647	0.02986203991	0.1342070356	0.1043449957	0.01088787813	349.4235358	L	K
45	1221638	0.03298833791	0.1657131878	0.1327248499	0.01761588578	402.3387	L	R
70	1221829	0.03360247774	0.09488289311	0.06128041537	0.003755289308	182.3687403	L	P
19	1221177	0.03475834098	0.4155848214	0.3808264804	0.1450288082	1095.640556	E	A
67	1221802	0.03718052411	0.234989651	0.1978091269	0.0391284507	532.0235034	L	E
74	1221071	0.0375543394	0.4530372768	0.4154829374	0.1726260713	1106.351341	D	S
74	1221070	0.03916816754	0.2574201062	0.2182519386	0.04763390872	557.2176395	D	P
19	1221196	0.04019959036	0.2263347597	0.1861351694	0.03464630127	463.0275276	E	V
82	1222087	0.04041113084	0.1191769927	0.07876586181	0.006204060987	194.9113033	F	K
79	1222472	0.04079599318	0.4320620626	0.3912660694	0.153089137	959.079652	V	W
19	1221194	0.04228398115	0.1110856395	0.06880165837	0.004733668195	162.7132936	E	W
23	1221554	0.04249099303	0.1624596186	0.1199686255	0.01439247111	282.3389546	L	W
74	1221067	0.04265560076	0.3787205293	0.3360649286	0.1129396362	787.8565127	D	K
23	1221544	0.04405171305	0.1317819551	0.08773024207	0.007696595374	199.1528501	L	G
49	1221673	0.04425975416	0.3856322043	0.3413724502	0.1165351497	771.2931457	L	T
31	1222408	0.04577559988	0.2617441034	0.2159685035	0.04664239449	471.7983031	V	P
27	1221127	0.04850126779	0.3005665837	0.2520653159	0.06353692349	519.7087157	C	K
75	1221836	0.05161557186	0.2537314852	0.2021159133	0.04085084241	391.5793355	L	A
63	1221766	0.0539181588	0.1384621489	0.08454399007	0.007147686258	156.8005881	L	K
82	1222089	0.05414349092	0.1343367103	0.08019321936	0.006430952431	148.1123917	F	P
79	1222460	0.05464650853	0.3727855748	0.3181390663	0.1012124655	582.1763821	V	E
46	1222044	0.05486449884	0.3256557115	0.2707912127	0.07332788087	493.5636312	F	H
74	1221074	0.05509614356	0.19756991	0.1424737665	0.02029877413	258.5911776	D	W
72	1220934	0.05691787558	0.2939313888	0.2370135132	0.05617540544	416.4131405	R	W
49	1221674	0.05735769864	0.2669828071	0.2096251084	0.04394268608	365.4698731	L	W
67	1221806	0.05752285529	0.1666961549	0.1091732996	0.01191880935	189.7911692	L	K
72	1220933	0.06032660723	0.3502002654	0.2898736581	0.08402673768	480.5071451	R	T
79	1222468	0.06256476455	0.2350204788	0.1724557142	0.02974097337	275.6435119	V	P
71	1220905	0.06322154869	0.613302446	0.5500808973	0.3025889936	870.0845025	R	I
67	1221797	0.06438306581	0.2076660907	0.1432830249	0.02053002521	222.5476887	L	R
66	1221789	0.06487819268	0.2061363102	0.1412581175	0.01995385576	217.7281944	L	P
75	1221855	0.06575166344	0.6701202881	0.6043686247	0.3652614345	919.1685702	L	V
72	1220921	0.0664810424	0.627731589	0.5612505466	0.315002176	844.2264536	R	Q
46	1222038	0.06661937052	0.2141562985	0.147536928	0.02176714512	221.4625068	F	N
27	1221130	0.0669129061	0.1894460577	0.1225331516	0.01501437323	183.1233445	C	P
40	1221150	0.06703950104	0.4885507086	0.4215112076	0.1776716981	628.7505144	Q	P
45	1221645	0.06763322786	0.2086495381	0.1410163102	0.01988559975	208.5015231	L	H
76	1221869	0.06797891095	0.417324636	0.3493457251	0.1220424356	513.9030917	L	P
23	1221538	0.06799036968	0.09913608835	0.03114571867	0.0009700557916	45.80901504	L	R
45	1221654	0.07017047859	0.1831320723	0.1129615937	0.01276032164	160.9816492	L	W
74	1221066	0.07085861985	0.183801983	0.1129433631	0.01275620328	159.3925529	D	L
75	1221849	0.07200243427	0.04487427171	0.02712816256	0.0007359372039	37.67672973	L	P
39	1222422	0.07238441476	0.2174901039	0.1451056891	0.02105566102	200.4653759	V	H
75	1221840	0.07326172797	0.4795284691	0.4062667411	0.1650526649	554.5415763	L	C
39	1222425	0.07382745982	0.1088606171	0.03503315723	0.001227322106	47.45274634	V	K
74	1221058	0.07429747354	0.2101006607	0.1358031872	0.01844250565	182.7830486	D	R
66	1221777	0.07537274143	0.2460617922	0.1706890507	0.02913475204	226.4599211	L	R
66	1221782	0.07548389796	0.2650616938	0.1895777958	0.03593974066	251.1499815	L	E
19	1221191	0.07617697951	0.3346121157	0.2584351362	0.06678871963	339.2562134	E	S
24	1221928	0.07801092503	0.3080674378	0.2300565128	0.05292599906	294.9029417	K	F
63	1221774	0.07909463259	0.3180378953	0.2389432627	0.0570938828	302.0979489	L	Y
23	1221549	0.0792328921	0.5916128351	0.5123799431	0.262533206	646.6758053	L	F
19	1221190	0.07936195718	0.1271738228	0.04781186559	0.002285974491	60.24532066	E	P
82	1222077	0.07937986573	0.1517031466	0.07232328082	0.005230656949	91.11035923	F	R
75	1221839	0.07939749982	0.0748448881	0.004552611725	2.07E-05	5.733948469	L	D
39	1222415	0.08169034341	0.1540714244	0.07238108094	0.005239020879	88.60420696	V	R
45	1221644	0.08287958106	0.1847505555	0.1018709745	0.01037769544	122.9144419	L	G
70	1221826	0.08321401126	0.204771447	0.1215574357	0.01477621018	146.078087	L	K
75	1221848	0.08354658885	0.4807241266	0.3971775378	0.1577499965	475.3964743	L	F
79	1222454	0.08617303926	0.6524000511	0.5662270118	0.3206130289	657.0813989	V	A
31	1222395	0.08628501917	0.2764540703	0.1901690511	0.03616426801	220.3963712	V	R
70	1221834	0.08892622184	0.2875572239	0.1986310021	0.03945427499	223.3660646	L	Y
36	1221599	0.08915457303	0.3426434055	0.2534888324	0.06425658816	284.3251039	L	N
44	1221030	0.09086082577	0.3886989621	0.2978381363	0.08870755545	327.7959823	D	P
23	1221540	0.09205960092	0.1356476519	0.043588051	0.00189991819	47.3476428	L	D
63	1221756	0.0933999291	0.4054597065	0.3120597774	0.09738130469	334.1113643	L	A
45	1221655	0.09458264831	0.3027481603	0.208165512	0.04333288039	220.0884789	L	Y
19	1221193	0.09511654273	0.3717738082	0.2766572655	0.07653924253	290.8613555	E	T
27	1221124	0.09557832264	0.3495734929	0.2539951702	0.06451354649	265.7455825	C	H
23	1221542	0.09592400572	0.1789261563	0.08300215053	0.006889356993	86.52907049	L	Q
63	1221759	0.09612168595	0.1412110532	0.04508936723	0.002033051037	46.90863127	L	D
46	1222037	0.09708442501	0.1373336567	0.04024923168	0.001620000651	41.45796988	F	R
64	1220878	0.09752994312	0.7244974885	0.6269675453	0.3930883029	642.8462124	R	N
72	1220928	0.09863025554	0.4611967647	0.3625665091	0.1314544735	367.6017132	R	M
63	1221773	0.09981558212	0.1787976373	0.07898205514	0.006238165035	79.12798129	L	W
19	1221189	0.1003105718	0.1139994141	0.0136888423	0.0001873844035	13.64646025	E	F
49	1221675	0.1020973101	0.3690729201	0.26697561	0.07127597634	261.4913261	L	Y
75	1221846	0.102749497	0.08057617679	0.0221733202	0.0004916561285	21.57997932	L	K
72	1220935	0.104107871	0.3359760631	0.2318681922	0.05376285855	222.7191759	R	Y
72	1220920	0.1051737386	0.4650847398	0.3599110012	0.1295359288	342.2061497	R	C
74	1221061	0.1083134989	0.4219120373	0.3135985384	0.09834404328	289.528583	D	Q
67	1221798	0.1117701239	0.1921905528	0.08042042891	0.006467445385	71.95163262	L	N
74	1221073	0.1135473247	0.3248847027	0.211337378	0.04466348736	186.1227278	D	T
79	1222462	0.1166052957	0.423542191	0.3069368953	0.09421025771	263.2272346	V	H
80	1221090	0.1173585527	0.418633121	0.3012745683	0.09076636549	256.7129206	D	P
23	1221543	0.1174459684	0.151598585	0.03415261661	0.001166401221	29.07942867	L	E
64	1220890	0.1176893463	0.4434159136	0.3257265673	0.1060977966	276.7680996	R	P
20	1221527	0.1180820308	0.2016170344	0.08353500364	0.006978096834	70.74319698	L	K
39	1222419	0.1193768671	0.2170098483	0.09763298114	0.009532199006	81.78551128	V	Q
49	1221670	0.1203153164	0.1327972882	0.01248197172	0.0001557996179	10.37438299	L	P
46	1222052	0.1206056957	0.2313584944	0.1107527987	0.01226618241	91.83048778	F	T
36	1221607	0.1207055308	0.3322460625	0.2115405317	0.04474939656	175.2533876	L	K
41	1222288	0.1227099849	0.581859504	0.4591495191	0.2108182809	374.174538	S	P
49	1221659	0.1228613499	0.196555776	0.07369442613	0.005430868442	59.98178124	L	N
67	1221812	0.123464477	0.3643739766	0.2409094996	0.05803738699	195.1245455	L	T
45	1221639	0.126352008	0.1670028794	0.04065087137	0.001652493343	32.17271494	L	N
72	1220926	0.1269415493	0.2735110323	0.1465694829	0.02148261333	115.4621822	R	L
20	1221519	0.1272223911	0.1045030408	0.02271935034	0.00051616888	17.85798093	L	N
75	1221850	0.1280827564	0.1786369251	0.05055416871	0.002555723974	39.46992565	L	S
31	1222405	0.1297866762	0.2792069165	0.1494202403	0.0223264082	115.1275652	V	K
16	1222231	0.1310583892	0.4114679036	0.2804095143	0.07862949572	213.9576993	S	W
60	1222355	0.1315816483	0.7243830801	0.5928014318	0.3514135376	450.5198403	T	R
35	1221968	0.1331710495	0.5722859531	0.4391149036	0.1928218986	329.7375108	K	F
75	1221854	0.1336068242	0.2645184398	0.1309116156	0.01713785109	97.98273129	L	Y
70	1221822	0.1336524533	0.1948390122	0.06118655891	0.003743794992	45.78034851	L	E
39	1222420	0.1337600418	0.1866858054	0.05292576352	0.002801136444	39.5676936	V	E
49	1221665	0.135881279	0.2589033678	0.1230220888	0.01513443434	90.53645195	L	H
19	1221186	0.1373779811	0.1421610879	0.004783106881	2.29E-05	3.481712894	E	L
20	1221530	0.1425759898	0.08283962367	0.0597363661	0.003568433435	41.89791437	L	P
44	1221034	0.1449539847	0.4078254139	0.2628714292	0.06910138827	181.348191	D	W
45	1221642	0.1456515949	0.2267976166	0.0811460217	0.006584676838	55.71241548	L	Q
82	1222092	0.1460227342	0.1990826932	0.05305995899	0.002815359248	36.33677953	F	T
28	1221590	0.1468688275	0.7500860209	0.6032171934	0.3638709824	410.7183285	L	P
63	1221763	0.1477812717	0.1834194962	0.03563822453	0.001270083048	24.11552163	L	G
36	1221598	0.1483417202	0.4501812198	0.3018394996	0.09110708352	203.4757985	L	R
39	1222421	0.1484770292	0.1626352081	0.01415817885	0.0002004540285	9.535602194	V	G
20	1221534	0.1492074374	0.2508878672	0.1016804298	0.01033890979	68.14702506	L	W
76	1221868	0.149547151	0.5639752831	0.4144281321	0.1717506767	277.1220511	L	F
63	1221772	0.1515775416	0.3514821991	0.1999046574	0.03996187207	131.8827679	L	T
66	1221779	0.1528194757	0.2470201757	0.09420069998	0.008873771876	61.64181596	L	D
49	1221671	0.1532488693	0.2792750435	0.1260261742	0.01588259659	82.23628326	L	S
67	1221803	0.1561515642	0.1598954913	0.003743927071	1.40E-05	2.397623801	L	G
67	1221801	0.1561645325	0.219125996	0.06296146351	0.003964145887	40.31738993	L	Q
42	1221394	0.1621257474	0.332975228	0.1708494805	0.029189545	105.3808437	G	W
23	1221551	0.1623813388	0.1604516772	0.001929661649	3.72E-06	1.188351853	L	S
70	1221817	0.162695459	0.1464029742	0.01629248479	0.0002654450607	10.01409928	L	R
27	1221123	0.1627567323	0.3010710676	0.1383143353	0.01913085536	84.98225137	C	G
46	1222050	0.1636415932	0.2939125793	0.1302709862	0.01697052983	79.60750298	F	S
63	1221770	0.1645114273	0.2399647485	0.07545332117	0.005693203676	45.86509424	L	S
76	1221859	0.1653026285	0.4549541702	0.2896515417	0.08389801561	175.2250066	L	D
49	1221664	0.1654356047	0.2015762665	0.03614066183	0.001306147437	21.84575799	L	G
72	1220930	0.1664998255	0.1358968963	0.03060292919	0.000936539275	18.38015691	R	P
82	1222095	0.1678004942	0.4932737823	0.3254732882	0.1059328613	193.9644396	F	V
72	1220936	0.1681476182	0.296246491	0.1280988728	0.01640932122	76.18238915	R	V
82	1222082	0.1686593499	0.2123130042	0.04365365436	0.001905641539	25.88273606	F	E
67	1221813	0.171722124	0.2069683363	0.03524621229	0.001242295481	20.52514345	L	W
16	1222227	0.1719416238	0.4474493738	0.27550775	0.07590452032	160.233307	S	F
63	1221761	0.1733003409	0.1377965923	0.03550374862	0.001260516166	20.48683138	L	Q
45	1221637	0.1736755285	0.3394778135	0.165802285	0.02749039771	95.46669383	L	A
36	1221603	0.1737413304	0.3584405531	0.1846992227	0.03411380286	106.3070153	L	E
23	1221550	0.1749042198	0.04585047464	0.1290537452	0.01665486914	73.78538111	L	P
67	1221796	0.1751876004	0.4565085961	0.2813209957	0.07914150263	160.5827097	L	A
35	1221965	0.1762512723	0.6356785019	0.4594272296	0.2110733793	260.66605	K	I
66	1221778	0.1762641719	0.2920572083	0.1157930364	0.01340802727	65.69289442	L	N
46	1222041	0.1770725955	0.2195611099	0.04248851438	0.001805273854	23.99496898	F	Q
19	1221183	0.181393291	0.1490872662	0.03230602487	0.001043679243	17.8099337	E	G
63	1221757	0.1826590346	0.1113577184	0.07130131611	0.00508387768	39.03519817	L	R
36	1221610	0.1850238554	0.3038687143	0.1188448589	0.01412410048	64.23218163	L	P
49	1221657	0.1853049717	0.460633435	0.2753284633	0.07580576272	148.5812609	L	A
46	1222036	0.1853194495	0.3302003909	0.1448809414	0.02099048718	78.17902645	F	A
20	1221531	0.1861662289	0.2447230005	0.05855677156	0.003428895495	31.45402466	L	S
39	1222432	0.1899594112	0.2111197647	0.02116035344	0.0004477605577	11.13940778	V	W
20	1221518	0.1915396179	0.2057197181	0.01418010013	0.0002010752397	7.403220432	L	R
46	1222043	0.1942088842	0.200270828	0.006061943812	3.67E-05	3.121352474	F	G
75	1221841	0.195432498	0.140093147	0.05533935107	0.003062443777	28.31635047	L	Q
72	1220931	0.1961735416	0.4234064051	0.2272328635	0.05163477427	115.8325744	R	S
27	1221118	0.1966694918	0.249627682	0.05295819018	0.002804569907	26.92750649	C	R
82	1222090	0.1971581002	0.2468893955	0.04973129529	0.002473201732	25.22406903	F	S
24	1221933	0.1973159151	0.211400404	0.01408448891	0.0001983728277	7.13803998	K	W
35	1221973	0.1974775037	0.5636450737	0.36616757	0.1340786893	185.4224219	K	W
50	1221689	0.2010753387	0.4068963124	0.2058209737	0.04236227322	102.3601278	L	P
75	1221852	0.2021438823	0.2196001372	0.01745625487	0.000304720834	8.635559319	L	T
44	1221035	0.2030649034	0.456015744	0.2529508407	0.0639841278	124.5664989	D	Y
67	1221810	0.2037350675	0.2652097666	0.06147469916	0.003779138636	30.17384289	L	S
31	1222399	0.2055524767	0.3246132637	0.119060787	0.014175471	57.92233151	V	Q
20	1221524	0.2072332046	0.142068447	0.06516475759	0.004246445632	31.44513337	L	G
67	1221809	0.2072710802	0.1147375933	0.09253348692	0.008562446202	44.64370371	L	P
49	1221663	0.2076454444	0.210919411	0.003273966639	1.07E-05	1.576710074	L	E
45	1221643	0.2089674523	0.192680548	0.01628690434	0.000265263253	7.793990958	L	E
19	1221195	0.2093720758	0.1420447153	0.06732736054	0.004532973477	32.15680041	E	Y
20	1221520	0.2100018256	0.1427580637	0.06724376195	0.004521723521	32.02056066	L	D
27	1221122	0.2104840528	0.2911075062	0.08062345337	0.006500141233	38.30382981	C	E
82	1222085	0.2117648231	0.5730769866	0.3613121635	0.1305464795	170.6195384	F	I
39	1222433	0.2125087484	0.4406081033	0.2280993549	0.0520293157	107.3364539	V	Y
45	1221651	0.2131535936	0.2173324857	0.004178892139	1.75E-05	1.960507477	L	S
63	1221769	0.2135921129	0.1457874529	0.06780466004	0.004597471922	31.74492686	L	P
48	1222009	0.2143775505	0.621029286	0.4066517355	0.165365634	189.6895149	M	P
67	1221814	0.2151937962	0.3191150156	0.1039212194	0.01079961985	48.29192164	L	Y
75	1221842	0.2161569469	0.07279013537	0.1433668116	0.02055404266	66.32533148	L	E
24	1221926	0.2178527016	0.3545317797	0.1366790781	0.0186811704	62.73921652	K	L
42	1221380	0.2203745139	0.4676693173	0.2472948034	0.06115471978	112.2157	G	D
70	1221824	0.221653706	0.1941208805	0.0275328255	0.0007580564802	12.42154981	L	H
46	1222039	0.22261075	0.2194117722	0.003198977791	1.02E-05	1.437027543	F	D
42	1221382	0.2240868675	0.4947092813	0.2706224138	0.07323649084	120.7667441	G	Q
32	1221369	0.2258701751	0.645364935	0.4194947599	0.1759758536	185.7238388	G	F
36	1221600	0.225923146	0.2873796227	0.06145647674	0.003776898533	27.2023818	L	D
44	1221026	0.2269660275	0.5030551444	0.2760891169	0.07622520048	121.6433666	D	L
19	1221182	0.2294608055	0.7257879778	0.4963271723	0.246340662	216.3015036	E	Q
49	1221662	0.2294966912	0.2528522567	0.0233555655	0.00054548244	10.17686372	L	Q
74	1221075	0.2303631632	0.2341422534	0.003779090202	1.43E-05	1.640492407	D	Y
46	1222049	0.2309566842	0.1378414306	0.0931152536	0.008670450453	40.31719365	F	P
24	1221919	0.2310202218	0.3299154741	0.09889525229	0.009780270926	42.8080501	K	D
24	1221916	0.2315466372	0.487851789	0.2563051519	0.06569233087	110.6926687	K	A
67	1221799	0.2334718408	0.1634163167	0.07005552412	0.00490777646	30.0059844	L	D
42	1221378	0.2343988314	0.3059251306	0.07152629926	0.005116011486	30.51478492	G	R
72	1220922	0.2344680641	0.328135538	0.09366747388	0.008773595664	39.9489262	R	E
64	1220886	0.2347526111	0.5811705238	0.3464179128	0.1200053703	147.5672246	R	L
72	1220925	0.2353171078	0.3006544672	0.06533735932	0.004268970523	27.76566477	R	I
67	1221804	0.2362716131	0.1769281036	0.05934350949	0.003521652118	25.11664804	L	H
45	1221640	0.2368742599	0.1909136617	0.04596059816	0.002112376583	19.40295167	L	D
74	1221059	0.2385502533	0.7009382298	0.4623879765	0.2138026408	193.8325238	D	N
64	1220879	0.2395035235	0.5376982874	0.2981947639	0.08892011721	124.5053766	R	D
39	1222416	0.2401454868	0.2108490255	0.0292964613	0.0008582826446	12.19946362	V	N
78	1220970	0.2427736526	0.5337917181	0.2910180655	0.08469151445	119.8721782	R	P
70	1221830	0.2429525322	0.2926331307	0.04968059851	0.002468161868	20.4486852	L	S
60	1222365	0.2443203751	0.6989447965	0.4546244214	0.2066833645	186.0771625	T	K
19	1221185	0.2463732715	0.1874630525	0.05891021903	0.003470413906	23.91096188	E	I
63	1221758	0.2481067645	0.1680893879	0.0800173766	0.006402780558	32.25118701	L	N
72	1220917	0.2529580609	0.3602713609	0.1073133	0.01151614436	42.42335651	R	A
27	1221120	0.2542930371	0.2968316026	0.04253856556	0.00180952956	16.72816765	C	D
45	1221641	0.2544730146	0.4713512407	0.2168782261	0.04703616494	85.22641444	L	C
76	1221864	0.2545204277	0.5073939293	0.2528735017	0.06394500784	99.35292974	L	H
23	1221553	0.2550582331	0.2207759288	0.0342823043	0.001175276388	13.44097145	L	T
82	1222079	0.2574764366	0.2174677554	0.04000868123	0.001600694574	15.53877386	F	D
60	1222357	0.2610558827	0.7066018896	0.4455460069	0.1985112443	170.67074	T	D
31	1222396	0.2648650523	0.3026840317	0.03781897933	0.001430275197	14.27858413	V	N
19	1221181	0.2658401421	0.3011942087	0.03535406659	0.001249910025	13.29899477	E	C
49	1221661	0.2677086697	0.5766393031	0.3089306334	0.09543813626	115.3980683	L	C
82	1222080	0.26941108	0.3971998804	0.1277888005	0.01632997752	47.43264474	F	C
74	1221062	0.2697730248	0.6457459442	0.3759729193	0.1413556361	139.3663876	D	E
66	1221786	0.2708310703	0.2737192364	0.002888166092	8.34E-06	1.066408698	L	K
66	1221792	0.2715975015	0.5571938616	0.2855963601	0.08156528091	105.1542664	L	T
76	1221863	0.2737933232	0.5167273129	0.2429339897	0.05901692333	88.72896782	L	G
83	1221330	0.2739539513	0.5468009994	0.2728470481	0.07444551168	99.59595285	E	P
68	1220771	0.2775819769	0.6552831847	0.3777012078	0.1426582024	136.0683471	A	P
16	1222224	0.2779223766	0.6458111544	0.3678887778	0.1353421528	132.3710535	S	L
20	1221517	0.2804714978	0.3892672942	0.1087957964	0.01183652532	38.79032175	L	A
72	1220927	0.280723727	0.6627250064	0.3820012793	0.1459249774	136.0773039	R	K
31	1222400	0.2811519542	0.3166350016	0.03548304746	0.001259046657	12.62059428	V	E
70	1221818	0.2860241782	0.1849583656	0.1010658125	0.01021429846	35.33470952	L	N
47	1222308	0.2869169984	0.5716928511	0.2847758527	0.0810972863	99.25374039	S	P
42	1221395	0.287396481	0.3735342222	0.08613774123	0.007419710464	29.97174528	G	Y
46	1222042	0.288724184	0.1975436931	0.09118049086	0.008313881914	31.58048266	F	E
24	1221918	0.2888983292	0.3806098874	0.09171155812	0.008411009892	31.7452712	K	N
31	1222397	0.2892910823	0.2663499342	0.02294114812	0.0005262962771	7.930126272	V	D
27	1221134	0.2897702905	0.2939820011	0.004211710684	1.77E-05	1.453465322	C	W
16	1222223	0.2902623296	0.6037659576	0.313503628	0.09828452477	108.0069978	S	I
42	1221387	0.2962674583	0.4550886555	0.1588211972	0.02522417269	53.60737158	G	K
24	1221923	0.297287491	0.3524654347	0.05517794376	0.003044605477	18.56046603	K	G
16	1222228	0.2973218672	0.4156165265	0.1182946593	0.01399362643	39.78673364	S	P
41	1222291	0.2980174189	0.6762072089	0.37818979	0.1430275173	126.9019078	S	W
30	1220823	0.2999861931	0.6961152511	0.3961290579	0.1569182305	132.0490966	R	G
20	1221523	0.3009277301	0.1435317136	0.1573960165	0.024773506	52.30359343	L	E
36	1221605	0.3022706657	0.3464385897	0.04416792405	0.001950805515	14.61204446	L	H
46	1222047	0.3025557616	0.1589004196	0.1436553419	0.02063685727	47.48061686	F	K
64	1220882	0.3036520257	0.7125131566	0.4088611309	0.1671674244	134.6479181	R	E
36	1221604	0.3049876881	0.31010363	0.00511594194	2.62E-05	1.677425726	L	G
35	1221966	0.3051152436	0.6531601681	0.3480449245	0.1211352695	114.0699889	K	L
72	1220918	0.3095266483	0.3559487448	0.04642209647	0.00215501104	14.99777054	R	N
49	1221660	0.3109108216	0.1548804085	0.1560304131	0.0243454898	50.18494122	L	D
65	1221310	0.3114126041	0.52577866	0.2143660559	0.04595280592	68.83666655	E	P
27	1221121	0.316184307	0.2705909096	0.04559339738	0.002078757885	14.41987992	C	Q
76	1221873	0.3192901027	0.5304884017	0.2111982989	0.04460472148	66.14620908	L	W
46	1222040	0.3264642962	0.5191030934	0.1926387973	0.03710970621	59.0076157	F	C
30	1220830	0.3270607676	0.6955937366	0.368532969	0.1358165492	112.680274	R	P
21	1222348	0.3318356267	0.5710281093	0.2391924826	0.05721304371	72.08161611	T	P
31	1222401	0.3353816573	0.3257176388	0.009664018413	9.34E-05	2.881498795	V	G
60	1222359	0.3388305288	0.7157878852	0.3769573565	0.1420968486	111.2524771	T	Q
82	1222083	0.3414808572	0.1781853854	0.1632954719	0.02666541113	47.8198026	F	G
60	1222361	0.3479594303	0.6945892292	0.3466297989	0.1201522175	99.61787744	T	G
63	1221764	0.3483101223	0.200000656	0.1483094663	0.02199569779	42.57971755	L	H
20	1221522	0.3550922488	0.2681902054	0.08690204344	0.007551965154	24.47308938	L	Q
16	1222232	0.358364505	0.5520399936	0.1936754887	0.03751019492	54.04427225	S	Y
20	1221535	0.3629071018	0.355571646	0.007335455839	5.38E-05	2.02130402	L	Y
45	1221649	0.3653959103	0.5211737068	0.1557777965	0.02426672189	42.63260538	L	F
42	1221384	0.369322549	0.4420042768	0.07268172784	0.005282633562	19.67974283	G	H
63	1221760	0.3695830121	0.5316638679	0.1620808558	0.02627020383	43.85506112	L	C
82	1222076	0.3714949044	0.2431642649	0.1283306395	0.01646875302	34.54438754	F	A
62	1221739	0.3748534098	0.6973284273	0.3224750176	0.103990137	86.02696659	L	D
24	1221935	0.3789895305	0.3131525603	0.06583697021	0.004334506647	17.37171212	K	V
82	1222081	0.3805192365	0.2081902797	0.1723289568	0.02969726937	45.28784364	F	Q
46	1222045	0.3839759987	0.4859814882	0.1020054895	0.01040511988	26.56558999	F	I
82	1222086	0.388660629	0.6272385377	0.2385779087	0.05691941854	61.38463507	F	L
24	1221924	0.3933255666	0.4642021162	0.07087654954	0.005023485274	18.01981756	K	H
44	1221025	0.3973632933	0.4876829002	0.09031960694	0.008157631398	22.72973082	D	I
26	1221560	0.3999995556	0.6371763839	0.2371768283	0.05625284786	59.29427293	L	D
70	1221821	0.4002518535	0.1663787306	0.2338731229	0.05469663762	58.43149029	L	Q
44	1221027	0.4038741155	0.6360871457	0.2322130302	0.05392289139	57.49638842	D	K
39	1222427	0.4045973191	0.5050957015	0.1004983824	0.01009992486	24.83911228	V	F
27	1221135	0.4052387334	0.4204594157	0.01522068223	0.0002316691675	3.755979123	C	Y
48	1222003	0.4067504623	0.8121267768	0.4053763146	0.1643299564	99.66216444	M	G
75	1221847	0.4106686613	0.7273224001	0.3166537388	0.1002695903	77.10686706	L	M
64	1220889	0.4125755447	0.5132474565	0.1006719117	0.01013483381	24.40084319	R	F
16	1222226	0.4132638232	0.6015448366	0.1882810134	0.03544974	45.5595198	S	M
30	1220819	0.414316654	0.6890422351	0.2747255812	0.07547414494	66.30811929	R	D
31	1222409	0.4156028448	0.4853137785	0.06971093371	0.004859614279	16.7734496	V	S
64	1220883	0.4165476067	0.5564829846	0.1399353779	0.01958191	33.59409001	R	G
24	1221934	0.4167168803	0.2998630185	0.1168538618	0.01365482501	28.04154746	K	Y
79	1222473	0.4191300748	0.4569769656	0.03784689079	0.001432387143	9.029867592	V	Y
37	1221230	0.4207039003	0.7653631693	0.344659269	0.1187900117	81.9244292	E	P
36	1221602	0.4217810894	0.5077730104	0.08599192099	0.007394610476	20.38780855	L	Q
59	1221454	0.4244887116	0.8184975819	0.3940088704	0.1552429899	92.81963445	H	W
39	1222429	0.425145976	0.4124265387	0.01271943728	0.0001617840848	2.991781177	V	S
59	1221446	0.4302973264	0.8430811124	0.4127837859	0.1703904539	95.92989791	H	L
31	1222402	0.4310931934	0.3205739851	0.1105192083	0.01221449541	25.63696435	V	H
16	1222233	0.4312421569	0.6445293183	0.2132871614	0.04549141322	49.458792	S	V
60	1222371	0.4380259988	0.6668033896	0.2287773908	0.05233909454	52.22918079	T	W
82	1222088	0.4414275945	0.4726324767	0.03120488228	0.0009737446782	7.069082829	F	M
41	1222284	0.4436662321	0.7306762426	0.2870100105	0.08237474611	64.69052403	S	L
24	1221925	0.4436967658	0.3059876353	0.1377091305	0.01896380463	31.03676681	K	I
66	1221781	0.4447959118	0.3668569121	0.07793899969	0.006074487672	17.52241817	L	Q
44	1221018	0.4474081589	0.6027195182	0.1553113593	0.02412161833	34.71357333	D	R
66	1221790	0.4474479556	0.3620903713	0.08535758437	0.007285917209	19.07653913	L	S
42	1221379	0.4518710249	0.4626272935	0.01075626852	0.0001156973124	2.380384651	G	N
32	1221374	0.453279831	0.6377804157	0.1845005847	0.03404046574	40.70346219	G	W
24	1221930	0.4572496287	0.427636461	0.02961316772	0.0008769397025	6.476367801	K	S
83	1221334	0.4596552756	0.6663372902	0.2066820146	0.04271745516	44.96456923	E	W
19	1221179	0.4614709009	0.4400040503	0.02146685053	0.0004608256715	4.651831889	E	N
46	1222055	0.4671527149	0.5054916829	0.03833896797	0.001469876465	8.206945339	F	V
36	1221615	0.470520895	0.5732242117	0.1027033167	0.01054797127	21.82757829	L	Y
43	1221630	0.4782147109	0.8059441826	0.3277294717	0.1074066066	68.53186744	L	P
35	1221975	0.4821399773	0.724822415	0.2426824376	0.05889476554	50.33443586	K	V
49	1221666	0.4896130583	0.765811037	0.2761979787	0.07628532342	56.41148127	L	I
46	1222054	0.4923013996	0.6422223929	0.1499209933	0.02247630424	30.45309102	F	Y
76	1221874	0.4941354137	0.5644076256	0.07027221191	0.004938183767	14.22124583	L	Y
76	1221857	0.4990945045	0.5323717057	0.03327720119	0.001107372119	6.667515047	L	R
49	1221676	0.5052164161	0.7312377915	0.2260213755	0.05108566216	44.73753589	L	V
27	1221129	0.5063270894	0.3928091161	0.1135179733	0.01288633026	22.41988937	C	F
20	1221521	0.5151082494	0.5037401575	0.01136809189	0.0001292335132	2.206932601	L	C
41	1222286	0.515617511	0.8419541111	0.3263366001	0.1064955766	63.29044168	S	M
31	1222412	0.5182172701	0.3382701569	0.1799471133	0.03238096358	34.7242602	V	W
46	1222053	0.5182846502	0.5888102197	0.07052556948	0.004973855951	13.60749724	F	W
66	1221784	0.5195386605	0.2705936726	0.248944988	0.06197360703	47.91654729	L	H
66	1221783	0.5214633153	0.3063300516	0.2151332637	0.04628232115	41.25568518	L	G
64	1220894	0.5286931556	0.4771962293	0.05149692624	0.002651933412	9.740418557	R	W
62	1221742	0.5306493047	0.7677322202	0.2370829155	0.05620830884	44.67789055	L	E
64	1220877	0.5311873846	0.7365315064	0.2053441218	0.04216620836	38.65756751	R	A
63	1221775	0.5317614875	0.7208013517	0.1890398642	0.03573607027	35.54974715	L	V
30	1220822	0.5351910782	0.7065511312	0.1713600531	0.02936426779	32.01848089	R	E
24	1221932	0.5367989368	0.458949806	0.07784913073	0.006060487156	14.50247484	K	T
24	1221922	0.5374175709	0.4262703714	0.1111471995	0.01235369995	20.68172041	K	E
64	1220888	0.5378758514	0.6106943274	0.07281847592	0.005302530435	13.53815676	R	M
70	1221816	0.540953515	0.3343576315	0.2065958836	0.0426818591	38.19106038	L	A
58	1221405	0.5468222367	0.7926683225	0.2458460858	0.06044029789	44.95905054	G	I
39	1222431	0.5516300311	0.5087968969	0.04283313427	0.001834677391	7.764830022	V	T
36	1221611	0.5521159636	0.4650306492	0.08708531432	0.00758385197	15.77301148	L	S
59	1221445	0.5524978754	0.8546404469	0.3021425715	0.09129013351	54.68664857	H	I
44	1221019	0.5581912855	0.6670031936	0.1088119081	0.01184003134	19.49365942	D	N
69	1222331	0.55947878	0.8327253366	0.2732465566	0.07466368067	48.83948531	S	W
66	1221776	0.5611986185	0.6151487842	0.05395016565	0.002910620374	9.613381764	L	A
79	1222467	0.5613451805	0.499506383	0.06183879746	0.003824036871	11.01618035	V	F
41	1222281	0.5649714907	0.8217874437	0.2568159529	0.06595443368	45.45644464	S	G
64	1220885	0.5668171008	0.622161935	0.05534483419	0.003063050671	9.764143337	R	I
44	1221036	0.5697757858	0.5422286652	0.02754712059	0.0007588438529	4.834729955	D	V
16	1222221	0.573958359	0.7025065685	0.1285482095	0.01652464216	22.39678323	S	G
41	1222287	0.5752080466	0.6820596333	0.1068515868	0.0114172616	18.57616343	S	F
36	1221609	0.5833694746	0.6348007056	0.05143123096	0.002645171519	8.816236228	L	F
16	1222222	0.5836352897	0.6254318355	0.04179654577	0.001746951239	7.161415101	S	H
51	1221250	0.5900510113	0.5773343268	0.01271668457	0.0001617140664	2.155183929	E	P
25	1222029	0.5935440024	0.643169402	0.0496253996	0.002462680286	8.360862784	F	P
26	1221564	0.5944668074	0.6396928465	0.04522603906	0.002045394609	7.607832515	L	G
59	1221456	0.59651593	0.8332025048	0.2366865747	0.05602053466	39.67816496	H	V
31	1222411	0.5969460097	0.6209491057	0.02400309598	0.0005761486165	4.020982733	V	T
76	1221858	0.5999676834	0.5120197796	0.0879479038	0.007734833783	14.6587735	L	N
24	1221927	0.6072773917	0.5822518515	0.02502554015	0.0006262776599	4.120940528	K	M
22	1221203	0.6080845116	0.7016108076	0.09352629601	0.008747168045	15.3804766	E	G
76	1221870	0.6088475806	0.5989084295	0.009939151139	9.88E-05	1.632453089	L	S
75	1221845	0.6092828751	0.6995748496	0.09029197453	0.008152640664	14.81938492	L	I
41	1222292	0.6121109854	0.7621930101	0.1500820248	0.02252461416	24.51876022	S	Y
29	1221345	0.6162701608	0.8291818707	0.2129117099	0.0453313962	34.54843726	G	I
36	1221614	0.6163984711	0.4062144602	0.2101840109	0.04417731845	34.0987236	L	W
64	1220893	0.6169320911	0.6947486911	0.07781659996	0.006055423229	12.61347903	R	T
39	1222424	0.6173208645	0.8121423213	0.1948214568	0.03795540005	31.55918875	V	L
29	1221349	0.6193896796	0.8312500583	0.2118603786	0.04488482003	34.20469949	G	F
62	1221737	0.6217372095	0.7236119806	0.1018747711	0.010378469	16.38550333	L	R
48	1221999	0.6248154906	0.7748946802	0.1500791896	0.02252376315	24.01976133	M	D
70	1221832	0.6263156921	0.3089502416	0.3173654505	0.1007208291	50.67180249	L	T
42	1221385	0.6274059867	0.4443733431	0.1830326436	0.03350094861	29.17291952	G	I
76	1221861	0.6284083167	0.5661879241	0.06222039259	0.003871377255	9.901268163	L	Q
62	1221738	0.6289681476	0.802194524	0.1732263763	0.03000737745	27.54135912	L	N
83	1221323	0.6297614759	0.736735933	0.1069744571	0.01144353447	16.98650381	E	G
77	1220949	0.6299075575	0.751229387	0.1213218294	0.0147189863	19.26025938	R	F
35	1221967	0.6308464872	0.7196665654	0.08882007829	0.007889006307	14.07950747	K	M
23	1221556	0.6314590831	0.6606371972	0.02917811401	0.000851362337	4.620744999	L	V
46	1222048	0.636712876	0.5747214849	0.06199139106	0.003842932566	9.736161056	F	M
82	1222084	0.638717536	0.2618407702	0.3768767658	0.1420360966	59.00523229	F	H
71	1220916	0.6407925265	0.7241137384	0.08332121197	0.006942424364	13.00283766	R	V
76	1221866	0.6437629446	0.5288472098	0.1149157347	0.01320562609	17.85062898	L	K
24	1221921	0.6440083809	0.4973380381	0.1466703429	0.02151218947	22.77460157	K	Q
78	1220963	0.6456881482	0.6092152599	0.03647288834	0.001330271584	5.648684808	R	G
62	1221746	0.6518840956	0.7746642969	0.1227802013	0.01507497784	18.83466741	L	K
23	1221541	0.6543731785	0.4085427571	0.2458304214	0.06043259607	37.56731319	L	C
67	1221815	0.6548006508	0.6738296051	0.01902895431	0.000362101102	2.906068325	L	V
36	1221613	0.6575877979	0.567332856	0.09025494187	0.008145954533	13.7251546	L	T
77	1220954	0.6597697594	0.7908327936	0.1310630342	0.01717751894	19.86496537	R	W
60	1222354	0.6614508304	0.752215891	0.09076506062	0.00823829623	13.72211757	T	A
20	1221529	0.6626673768	0.5206610201	0.1420063568	0.02016580536	21.42950773	L	F
63	1221768	0.6633363745	0.503439248	0.1598971265	0.02556709106	24.10498394	L	F
62	1221743	0.663995766	0.7207639659	0.05676819991	0.003222628522	8.549482214	L	G
83	1221329	0.6639991968	0.7786572067	0.1146580099	0.01314645924	17.26779347	E	F
32	1221375	0.6652438754	0.6850782458	0.01983437041	0.0003934022497	2.98151868	G	Y
84	1220791	0.6664219974	0.7251294967	0.05870749924	0.003446570467	8.809357954	A	P
26	1221576	0.6673915294	0.8458426183	0.1784510889	0.03184479112	26.73859062	L	V
29	1221355	0.6683809597	0.8505849731	0.1822040134	0.0331983025	27.26050327	G	Y
29	1221346	0.669478802	0.8421092941	0.1726304921	0.02980128679	25.78580405	G	L
76	1221862	0.6711303685	0.5212597815	0.149870587	0.02246119285	22.3310692	L	E
64	1220891	0.6723366227	0.7214887832	0.04915216055	0.002415934887	7.310647508	R	S
81	1221109	0.6751011267	0.6470189359	0.02808219087	0.0007886094439	4.159701377	D	F
66	1221795	0.6754620424	0.8101453573	0.1346833149	0.01813959532	19.939435	L	V
16	1222215	0.6760884986	0.6724755217	0.003612976951	1.31E-05	0.5343940857	S	R
62	1221741	0.6764748019	0.6414284058	0.03504639614	0.001228249882	5.180739333	L	Q
32	1221365	0.6794424068	0.5734910779	0.1059513289	0.0112256841	15.59386459	G	I
32	1221366	0.6807941251	0.6010753033	0.07971882177	0.006355090545	11.70968121	G	L
80	1221089	0.6828566963	0.7015780698	0.01872137355	0.0003504898276	2.741625535	D	F
77	1220950	0.6836430258	0.6639575074	0.01968551839	0.0003875196342	2.879502554	R	P
16	1222220	0.6839648308	0.531621134	0.1523436968	0.02320860195	22.27361553	S	E
48	1222007	0.684527475	0.9177257849	0.23319831	0.05438145178	34.06704895	M	K
44	1221031	0.6894808021	0.5761674145	0.1133133876	0.0128399238	16.43459647	D	S
58	1221416	0.6900633446	0.8651414148	0.1750780702	0.03065233065	25.37130417	G	V
27	1221119	0.6913141987	0.2686700516	0.4226441471	0.1786280751	61.13633249	C	N
62	1221750	0.6925815204	0.7315951522	0.03901363185	0.00152206347	5.633074332	L	S
16	1222214	0.6946049809	0.7915129941	0.09690801318	0.009391163019	13.95152869	S	A
80	1221094	0.6983822445	0.6375985989	0.06078364561	0.003694651574	8.703492406	D	W
45	1221648	0.7022583138	0.6803719638	0.02188635005	0.0004790123187	3.116566885	L	M
16	1222219	0.7027331306	0.5812813732	0.1214517574	0.01475052938	17.28277096	S	Q
71	1220914	0.7046179886	0.719093978	0.01447598941	0.0002095542694	2.054445053	R	W
51	1221254	0.7048197171	0.6634333146	0.04138640254	0.001712834315	5.871913275	E	W
30	1220817	0.7056952463	0.7074502344	0.001754988118	3.08E-06	0.2486892362	R	A
81	1221114	0.7078429003	0.6676664771	0.04017642316	0.001614144978	5.675895477	D	W
42	1221388	0.7080487457	0.4510200485	0.2570286972	0.0660637512	36.30098899	G	M
46	1222046	0.708702648	0.5788444851	0.1298581628	0.01686314246	18.32336357	F	L
48	1222013	0.7125052992	0.9006861443	0.1881808451	0.03541203046	26.41115025	M	W
29	1221356	0.713211349	0.8431463578	0.1299350088	0.01688310652	18.21830359	G	V
31	1222394	0.7172383717	0.6566058763	0.06063249541	0.0036762995	8.453604521	V	A
62	1221736	0.7176164411	0.7245443399	0.006927898818	4.80E-05	0.9654041381	L	A
21	1222351	0.7192419338	0.8598744344	0.1406325006	0.01977750022	19.55287838	T	W
66	1221785	0.7196385293	0.8396083262	0.1199697968	0.01439275215	16.67084126	L	I
48	1221998	0.7250323657	0.8761622852	0.1511299195	0.02284025257	20.84457559	M	N
29	1221354	0.7274050773	0.8017487107	0.07434363346	0.005526975835	10.22038968	G	W
60	1222356	0.7277913805	0.7057811044	0.02201027613	0.0004844522555	3.024256225	T	N
67	1221805	0.729569885	0.6811688614	0.0484010236	0.002342659086	6.634186059	L	I
71	1220906	0.7297304444	0.5492130156	0.1805174288	0.03258654211	24.73754935	R	L
69	1222327	0.731962495	0.8176903455	0.08572785051	0.007349264353	11.71205507	S	F
80	1221083	0.7321422667	0.7925040601	0.06036179345	0.003643546109	8.244544291	D	G
30	1220818	0.7353191478	0.719819027	0.01550012072	0.0002402537424	2.107944662	R	N
60	1222369	0.736657143	0.711985444	0.024671699	0.0006086927318	3.34914271	T	S
79	1222466	0.7378311481	0.6726718138	0.06515933429	0.004245738845	8.831198636	V	M
37	1221234	0.7386655082	0.7280903115	0.01057519672	0.0001118347857	1.431662451	E	W
43	1221618	0.7404584219	0.9146877669	0.174229345	0.03035586466	23.52992955	L	R
44	1221033	0.7410052846	0.5219336065	0.2190716781	0.04799240016	29.56411819	D	T
16	1222218	0.7420242195	0.7150972535	0.02692696591	0.000725061493	3.628852698	S	C
61	1221290	0.7427542846	0.5997407694	0.1430135151	0.02045286551	19.25448538	E	P
79	1222458	0.7429086686	0.5362913193	0.2066173493	0.04269072903	27.81194486	V	C
42	1221396	0.7433731931	0.4853807829	0.2579924103	0.06656008375	34.70563812	G	V
83	1221335	0.7456251421	0.8092351873	0.06361004519	0.00404623785	8.531102507	E	Y
62	1221744	0.7466632892	0.8206295377	0.07396624845	0.005471005909	9.906238798	L	H
43	1221624	0.7471648659	0.8699828338	0.1228179679	0.01508425323	16.43786712	L	G
64	1220896	0.7474118804	0.6048795444	0.142532336	0.0203154668	19.07011913	R	V
37	1221235	0.7475614614	0.7851438871	0.03758242571	0.001412438722	5.027335898	E	Y
20	1221533	0.7494243625	0.3636010729	0.3858232897	0.1488596108	51.48261906	L	T
26	1221574	0.751180224	0.7375055798	0.01367464418	0.0001869958935	1.820421218	L	W
44	1221028	0.7522821832	0.5631991608	0.1890830224	0.03575238938	25.13458735	D	M
35	1221960	0.752439998	0.6789400154	0.07349998263	0.005402247447	9.768218439	K	C
26	1221563	0.7530184237	0.6526351361	0.1003832875	0.01007680442	13.33078772	L	E
64	1220881	0.7554748458	0.7419798428	0.01349500294	0.0001821151044	1.786294146	R	Q
41	1222274	0.7573329438	0.7551997335	0.002133210322	4.55E-06	0.2816740431	S	A
64	1220895	0.7575243801	0.5401507921	0.217373588	0.04725127674	28.69525968	R	Y
81	1221103	0.7601784138	0.8471117895	0.08693337571	0.007557411812	11.43591743	D	G
42	1221393	0.7601852753	0.5417079256	0.2184773496	0.0477323523	28.74001335	G	T
26	1221573	0.7610614906	0.8023518791	0.0412903885	0.001704896182	5.425368253	L	T
30	1220831	0.7618347833	0.7064207639	0.05541401936	0.003070713541	7.273758113	R	S
41	1222283	0.7625408331	0.7526998683	0.009840964763	9.68E-05	1.290549219	S	I
67	1221808	0.7626663988	0.5823900493	0.1802763495	0.03249956219	23.63764154	L	F
30	1220821	0.7639591081	0.7065511312	0.05740797686	0.003295675808	7.514535301	R	Q
20	1221528	0.7647358315	0.7519192026	0.0128166289	0.0001642659763	1.675955064	L	M
77	1220955	0.7650898856	0.7766057784	0.01151589277	0.0001326157864	1.505168607	R	Y
24	1221917	0.7662398754	0.7476879616	0.01855191376	0.0003441735041	2.421162661	K	R
70	1221827	0.7683978216	0.7551307541	0.01326706757	0.0001760150818	1.726588389	L	M
35	1221974	0.7689934011	0.6114357863	0.1575576147	0.02482440195	20.48881232	K	Y
80	1221080	0.7696768079	0.8580375359	0.08836072798	0.00780761825	11.48023782	D	C
23	1221537	0.7703485501	0.2804277961	0.489920754	0.2400223452	63.59728384	L	A
58	1221414	0.7707012319	0.7764972617	0.005796029746	3.36E-05	0.7520462542	G	W
50	1221682	0.7717503575	0.8533814179	0.08163106045	0.006663630031	10.57739198	L	E
71	1220909	0.7722485034	0.6818180892	0.09043041421	0.008177659814	11.71001482	R	F
22	1221214	0.7739872111	0.6231932514	0.1507939597	0.02273881829	19.48274565	E	W
63	1221767	0.7746788517	0.7610422977	0.01363655407	0.0001859556068	1.760284799	L	M
51	1221245	0.7760511546	0.7109056166	0.06514553798	0.004243941119	8.394490182	E	I
66	1221793	0.7791566759	0.3757988142	0.4033578617	0.1626975646	51.76851771	L	W
35	1221972	0.7814703785	0.7301580868	0.05131229165	0.002632951275	6.566121131	K	T
64	1220880	0.7840400156	0.6241193123	0.1599207033	0.02557463134	20.39700782	R	C
26	1221561	0.7845107154	0.6831026915	0.1014080239	0.01028358732	12.92627646	L	C
81	1221115	0.7859982917	0.8049064967	0.018908205	0.0003575202163	2.405629274	D	Y
59	1221448	0.7860374024	0.8568579169	0.07082051452	0.005015545277	9.009814839	H	M
38	1220874	0.7871757276	0.8573026417	0.0701269141	0.004917784081	8.90867333	R	W
41	1222275	0.7897803584	0.8943491491	0.1045687907	0.010934632	13.24023694	S	R
48	1222010	0.7910696369	0.8718321177	0.0807624808	0.006522578305	10.20927578	M	S
36	1221601	0.7924577212	0.6640634391	0.1283942821	0.01648509168	16.2020356	L	C
48	1221997	0.7941230107	0.8716706077	0.07754759704	0.006013629807	9.765187005	M	R
51	1221255	0.7948324913	0.7341364985	0.06069599281	0.003684003544	7.636325072	E	Y
37	1221229	0.7954047416	0.7181343992	0.07727034239	0.005970705813	9.714594137	E	F
27	1221125	0.7974254575	0.4658091148	0.3316163427	0.1099693988	41.58587359	C	I
64	1220884	0.7990269349	0.706385575	0.09264135992	0.008582421568	11.59427247	R	H
77	1220945	0.7993967705	0.7998613403	0.0004645697904	2.16E-07	0.05811504468	R	I
40	1221154	0.7998029722	0.724960487	0.0748424852	0.00560139759	9.357615288	Q	W
36	1221597	0.8016260765	0.605882634	0.1957434425	0.03831549527	24.41829778	L	A
71	1220913	0.8027410726	0.8826551633	0.07991409075	0.006386261901	9.955151603	R	T
32	1221368	0.8054637214	0.6461160281	0.1593476933	0.02539168737	19.78334829	G	M
41	1222279	0.8066569387	0.8951908441	0.08853390536	0.007838252398	10.97540988	S	Q
27	1221131	0.8069046394	0.4748788184	0.3320258209	0.1102411458	41.14808674	C	S
23	1221546	0.8080155185	0.7552804665	0.05273505206	0.002780985716	6.526490006	L	I
83	1221318	0.8084903353	0.9038078783	0.09531754303	0.009085434009	11.78957111	E	R
63	1221765	0.8086378579	0.7586848128	0.04995304506	0.002495306711	6.177430919	L	I
44	1221020	0.809739817	0.5716987589	0.2380410582	0.05666354538	29.39722775	D	C
69	1222323	0.8113207099	0.8804097073	0.06908899735	0.004773289555	8.515621074	S	I
78	1220958	0.8120528335	0.6457883867	0.1662644468	0.02764386627	20.4745849	R	N
44	1221023	0.8155961194	0.5711077042	0.2444884152	0.05977458518	29.97665259	D	G
51	1221249	0.8170075329	0.6765061911	0.1405013418	0.01974062706	17.1970681	E	F
59	1221453	0.8182974976	0.8864733446	0.06817584703	0.004647946119	8.33142558	H	T
80	1221095	0.8188985662	0.7671129941	0.05178557217	0.002681745484	6.323807893	D	Y
38	1220870	0.8191606761	0.7400729228	0.07908775324	0.006254872713	9.654730208	R	P
58	1221409	0.8203058628	0.8575955851	0.03728972231	0.00139052339	4.545831501	G	F
43	1221627	0.8207950887	0.8684091834	0.0476140947	0.002267102014	5.800972173	L	K
37	1221225	0.8209666266	0.8003706775	0.02059594911	0.0004241931198	2.508743772	E	I
26	1221571	0.8216953194	0.653798495	0.1678968244	0.02818934364	20.43297807	L	S
17	1222251	0.8219985983	0.8579878883	0.03598928992	0.001295228989	4.37826658	S	W
58	1221406	0.8239417792	0.8422708869	0.01832910776	0.0003359561912	2.224563461	G	L
83	1221327	0.8239980436	0.9722597972	0.1482617536	0.02198154759	17.99297399	E	K
59	1221450	0.8258293817	0.749835873	0.07599350875	0.005775013372	9.202083436	H	P
30	1220833	0.8263954566	0.7141636489	0.1122318078	0.01259597867	13.58088393	R	T
44	1221017	0.8267522554	0.5961064665	0.2306457889	0.05319747992	27.89781187	D	A
60	1222372	0.8297226049	0.7058335228	0.1238890821	0.01534850466	14.93138567	T	Y
30	1220834	0.8312088089	0.670889483	0.1603193259	0.02570228625	19.2874912	R	W
30	1220820	0.8316198136	0.7086487543	0.1229710592	0.01512188141	14.78693235	R	C
37	1221224	0.8317254809	0.882395933	0.05067045217	0.002567494723	6.092208707	E	H
83	1221326	0.8333729304	0.8041969576	0.02917597283	0.0008512373907	3.500950387	E	L
81	1221104	0.8335074161	0.8509725326	0.01746511646	0.000305030293	2.095376253	D	H
39	1222426	0.8342683581	0.7819106627	0.05235769531	0.002741328258	6.275881711	V	M
66	1221794	0.8351205581	0.4445843024	0.3905362557	0.152518567	46.76405722	L	Y
16	1222225	0.8362026189	0.7379739251	0.09822869378	0.009648876281	11.74699667	S	K
60	1222362	0.83698689	0.6980057178	0.1389811722	0.01931576623	16.60494016	T	H
31	1222413	0.83719548	0.5448723056	0.2923231744	0.08545283832	34.91695565	V	Y
41	1222280	0.8380277817	0.8184156171	0.01961216459	0.0003846369999	2.340276184	S	E
76	1221872	0.8391407193	0.6331582446	0.2059824747	0.04242877989	24.54683344	L	T
16	1222217	0.8396663113	0.6449121332	0.1947541781	0.03792918989	23.19423508	S	D
22	1221209	0.8410454756	0.6640909985	0.1769544771	0.03131288698	21.03982273	E	F
19	1221180	0.8423628864	0.7827822793	0.05958060706	0.003549848738	7.073033252	E	D
51	1221256	0.8435492422	0.7282876713	0.1152615709	0.01328522972	13.66388174	E	V
81	1221098	0.8436336388	0.7970516078	0.04658203104	0.002169885616	5.52159479	D	R
83	1221324	0.8444371221	0.8570861289	0.01264900678	0.0001599973726	1.497921687	E	H
32	1221358	0.8451369966	0.8151100702	0.03002692639	0.0009016163087	3.552906395	G	R
41	1222293	0.8455569212	0.7995670193	0.04598990192	0.002115071079	5.439007212	S	V
85	1221429	0.8455665274	0.8306490332	0.01491749413	0.0002225316312	1.764201119	G	F
80	1221084	0.8462650295	0.8395721082	0.006692921337	4.48E-05	0.7908776924	D	H
66	1221780	0.8476277262	0.6064209448	0.2412067814	0.05818071142	28.45668847	L	C
29	1221348	0.848134106	0.8370214687	0.01111263725	0.0001234907067	1.310245299	G	M
43	1221621	0.8489005371	0.9233128153	0.07441227818	0.005537187143	8.765724007	L	C
49	1221669	0.8492079329	0.4828537293	0.3663542036	0.1342154025	43.14069492	L	F
50	1221686	0.8503037168	0.879271301	0.02896758427	0.0008391209383	3.406733817	L	K
35	1221969	0.8510996524	0.5128070839	0.3382925685	0.1144418619	39.74770375	K	P
78	1220974	0.8512423719	0.7496612324	0.1015811395	0.0103187279	11.93328044	R	W
41	1222282	0.8513576453	0.837548891	0.01380875433	0.000190681696	1.621968676	S	H
85	1221434	0.8515037956	0.8958413889	0.04433759326	0.001965822176	5.206975411	G	W
59	1221455	0.85242118	0.8944197862	0.0419986062	0.001763882922	4.926978257	H	Y
22	1221205	0.8529303044	0.7346676501	0.1182626543	0.01398605539	13.86545344	E	I
80	1221096	0.8532630878	0.7760662228	0.07719686507	0.005959355977	9.047252386	D	V
80	1221086	0.854065885	0.8065349884	0.04753089662	0.002259186134	5.56524941	D	L
76	1221856	0.8555287598	0.5990278087	0.2565009512	0.06579273795	29.98156967	L	A
38	1220869	0.8558450756	0.8264948302	0.02935024547	0.0008614369092	3.429387667	R	F
73	1221465	0.8567590293	0.8787200779	0.02196104854	0.0004822876528	2.563270159	H	I
77	1220938	0.8584099097	0.9434019771	0.08499206743	0.007223651527	9.901105111	R	N
40	1221145	0.8602933953	0.7898340882	0.07045930705	0.004964513951	8.190148552	Q	I
80	1221093	0.8606604863	0.8687217094	0.008061223056	6.50E-05	0.9366321777	D	T
42	1221391	0.8611702968	0.5466707564	0.3144995404	0.09890996092	36.52001719	G	S
80	1221078	0.8612025459	0.8567758247	0.004426721185	1.96E-05	0.5140162679	D	R
77	1220956	0.8616910857	0.8045654061	0.05712567967	0.003263343277	6.629484813	R	V
21	1222343	0.8622413792	0.9330455755	0.0708041963	0.005013234214	8.211644444	T	I
77	1220948	0.8637502262	0.9099538069	0.04620358074	0.002134770873	5.349183055	R	M
26	1221569	0.8640342928	0.836280985	0.02775330788	0.0007702460985	3.212060923	L	F
73	1221466	0.8642195537	0.8482560776	0.01596347611	0.0002548325695	1.847155163	H	L
67	1221807	0.8643821716	0.7084010705	0.1559811011	0.02433010389	18.0453862	L	M
37	1221236	0.8645989955	0.8755799476	0.01098095214	0.00012058131	1.270063024	E	V
80	1221085	0.8652597593	0.7950451585	0.07021460074	0.004930090157	8.114857994	D	I
20	1221526	0.8657949574	0.74477166	0.1210232974	0.0146466385	13.97828624	L	I
30	1220825	0.8662711465	0.7160610696	0.1502100768	0.02256306719	17.33984532	R	I
38	1220865	0.8666780343	0.8611937056	0.005484328652	3.01E-05	0.6327988521	R	I
67	1221800	0.8668056584	0.4837643089	0.3830413495	0.1467206755	44.18999182	L	C
81	1221116	0.8668214399	0.7180025388	0.1488189012	0.02214706534	17.16834567	D	V
51	1221241	0.8679913281	0.7564288841	0.111562444	0.0124461789	12.85294453	E	C
32	1221376	0.8686562088	0.6013827738	0.267273435	0.07143508906	30.76860929	G	V
83	1221322	0.8687241378	0.9297639454	0.0610398076	0.003725858112	7.026374075	E	Q
80	1221091	0.8688867557	0.8585369449	0.01034981081	0.0001071185838	1.191157621	D	S
27	1221133	0.8691022072	0.4125612364	0.4565409708	0.208429658	52.53018195	C	T
24	1221920	0.8695440888	0.4053200632	0.4642240256	0.2155039459	53.38706014	K	C
30	1220829	0.8697025897	0.7093199219	0.1603826678	0.02572260014	18.44109351	R	F
85	1221435	0.8697863002	0.8801659827	0.01037968244	0.0001077378075	1.193360074	G	Y
81	1221100	0.8706186019	0.7629910329	0.107627569	0.01158369362	12.36219497	D	C
60	1222363	0.8708333673	0.7364033961	0.1344299712	0.01807141715	15.43693389	T	I
42	1221381	0.8710124528	0.486037866	0.3849745868	0.1482054325	44.19851697	G	C
18	1222258	0.8713198486	0.9642914208	0.09297157211	0.008643713221	10.67020019	S	C
58	1221410	0.8726201056	0.6858452608	0.1867748447	0.03488484262	21.4039126	G	P
77	1220944	0.8736177697	0.9158688458	0.04225107601	0.001785153424	4.836334319	R	H
77	1220943	0.8736658003	0.8744918347	0.0008260344014	6.82E-07	0.09454809849	R	G
78	1220960	0.8737694092	0.8243368748	0.04943253443	0.00244357546	5.657388998	R	C
41	1222285	0.8740232852	0.8851285374	0.01110525212	0.0001233266247	1.270589961	S	K
51	1221243	0.874085725	0.7085664825	0.1655192425	0.02739661963	18.93627109	E	G
51	1221246	0.8748555869	0.7255217294	0.1493338575	0.022300601	17.06954379	E	L
30	1220836	0.8758793248	0.7160610696	0.1598182552	0.02554187469	18.24660666	R	V
81	1221106	0.8771576249	0.748884278	0.1282733469	0.01645405153	14.623751	D	L
76	1221860	0.8777813366	0.6384144776	0.239366859	0.05729649319	27.26953161	L	C
51	1221244	0.8795330811	0.7932601103	0.08627297081	0.007443025492	9.80895121	E	H
78	1220975	0.8804127273	0.7914370037	0.08897572353	0.007916679378	10.10613781	R	Y
62	1221752	0.8819922478	0.8753389659	0.006653281926	4.43E-05	0.7543469846	L	T
69	1222324	0.882088309	0.7233118163	0.1587764927	0.02520997464	18.00006769	S	L
40	1221146	0.8821239889	0.7930150803	0.08910890863	0.007940397597	10.10163081	Q	L
21	1222347	0.882577535	0.8848771297	0.002299594649	5.29E-06	0.2605544054	T	F
22	1221206	0.8829226692	0.7412474525	0.1416752167	0.02007186703	16.04616368	E	L
44	1221024	0.8841302957	0.6118173783	0.2723129174	0.07415432498	30.80008894	D	H
30	1220824	0.884670983	0.7065511312	0.1781198518	0.0317266816	20.13402216	R	H
73	1221468	0.8848617331	0.8828766355	0.001985097607	3.94E-06	0.2243398638	H	M
32	1221367	0.8849399543	0.8360417448	0.04889820952	0.002391034895	5.525596317	G	K
29	1221344	0.8861475808	0.9287314052	0.04258382432	0.001813382094	4.805500262	G	H
78	1220971	0.8866031854	0.8156232343	0.0709799511	0.005038153459	8.005830824	R	S
22	1221201	0.8884599111	0.8183123404	0.07014757075	0.004920681683	7.895412035	E	C
66	1221788	0.8885257817	0.6533465695	0.2351792122	0.05530926183	26.46847362	L	F
21	1222338	0.8886520335	0.9724373529	0.08378531939	0.007019979744	9.428360733	T	C
49	1221668	0.8887302548	0.8571058021	0.03162445269	0.001000106008	3.558385969	L	M
69	1222333	0.8888736604	0.9348601557	0.04598649526	0.002114757746	5.17356935	S	V
86	1220808	0.8891186165	1.006673178	0.117554562	0.01381907504	13.22147122	A	K
86	1220810	0.8894966859	0.8944629931	0.004966307148	2.47E-05	0.5583277854	A	F
26	1221565	0.8895762795	0.6779595992	0.2116166803	0.04478161936	23.78848055	L	H
21	1222352	0.889696356	0.9433881118	0.05369175585	0.002882804646	6.034840481	T	Y
80	1221087	0.8897979064	0.8917892802	0.001991373834	3.97E-06	0.2238006877	D	K
51	1221253	0.8902123419	0.7954217844	0.0947905575	0.008985249791	10.64808395	E	T
30	1220826	0.8905814913	0.7160610696	0.1745204217	0.03045737759	19.59623273	R	L
45	1221656	0.8911914799	0.6619747095	0.2292167705	0.05254032787	25.72026053	L	V
22	1221216	0.8914474144	0.7612057693	0.1302416451	0.01696288613	14.61013213	E	V
81	1221111	0.8915839586	0.8578135922	0.03377036634	0.001140437643	3.787682137	D	S
35	1221963	0.8949687435	0.6973534883	0.1976152552	0.03905178911	22.08068792	K	G
27	1221117	0.8953509299	0.4047795085	0.4905714214	0.2406603195	54.79096576	C	A
68	1220760	0.8960116937	0.9394339128	0.0434222191	0.001885489112	4.846166564	A	D
18	1222264	0.8963273233	0.8839099349	0.01241738842	0.0001541915353	1.385363148	S	L
31	1222407	0.896357514	0.6229756058	0.2733819082	0.07473766775	30.49920416	V	F
83	1221325	0.8966408945	0.8428240954	0.05381679908	0.002896247864	6.002046016	E	I
33	1221948	0.8968522292	0.8078087567	0.08904347251	0.007928739997	9.928444131	K	F
22	1221199	0.8980948494	0.898310394	0.0002155446027	4.65E-08	0.02400020475	E	N
73	1221467	0.8982519781	0.9740734374	0.0758214593	0.00574889369	8.441001094	H	K
80	1221088	0.8985662354	0.8149906872	0.08357554818	0.006984872253	9.300989163	D	M
51	1221238	0.898818053	0.8321765974	0.06664145554	0.004441083597	7.414343239	E	R
58	1221398	0.8990616367	0.9113185894	0.01225695265	0.0001502328882	1.363305044	G	R
17	1222241	0.8998424771	0.9434180898	0.04357561272	0.001898834024	4.842582322	S	G
83	1221328	0.8999007999	0.8737232271	0.02617757288	0.000685265322	2.908939839	E	M
32	1221359	0.9007914245	0.8382622669	0.06252915753	0.003909895541	6.941580019	G	N
62	1221753	0.9022378317	0.7559690447	0.146268787	0.02139455805	16.21177719	L	W
77	1220940	0.902411428	0.8764526781	0.02595874985	0.0006738566935	2.876598084	R	C
81	1221108	0.9026481502	0.8041893062	0.09845884399	0.009694143959	10.90777663	D	M
83	1221321	0.9050702647	0.8303203038	0.07474996094	0.005587556661	8.259022957	E	C
83	1221331	0.9053358053	0.9468019563	0.04146615093	0.001719441673	4.580195623	E	S
58	1221401	0.9053385499	0.946377805	0.0410392551	0.001684220459	4.533028567	G	C
71	1220915	0.9057564162	0.7503938659	0.1553625503	0.02413752204	17.152796	R	Y
78	1220976	0.9065962655	0.785211139	0.1213851265	0.01473434894	13.38910507	R	V
80	1221079	0.9067568249	0.9007700966	0.00598672836	3.58E-05	0.6602352687	D	N
65	1221313	0.9074196472	0.9511494271	0.04372977988	0.001912293648	4.819135227	E	T
18	1222272	0.9085723816	0.9112617893	0.002689407682	7.23E-06	0.2960036797	S	Y
47	1222311	0.9088928143	0.7445614925	0.1643313218	0.02700478333	18.08038519	S	W
36	1221616	0.9089271219	0.7492477059	0.159679416	0.02549751588	17.56790089	L	V
62	1221749	0.9091775671	0.6309231892	0.278254378	0.07742549887	30.60506419	L	P
59	1221437	0.9093120528	0.869840638	0.03947141483	0.001557992588	4.340799696	H	A
59	1221443	0.9093621419	0.9102986455	0.0009365036053	8.77E-07	0.1029846705	H	E
29	1221341	0.9093669449	0.9131907678	0.003823822864	1.46E-05	0.4204928368	G	C
42	1221386	0.9100441764	0.4755461628	0.4344980136	0.1887885238	47.74471667	G	L
18	1222271	0.9102774679	0.8479490361	0.06232843174	0.003884833403	6.847190438	S	W
37	1221222	0.9105766299	0.982715101	0.0721384711	0.005203959012	7.922284487	E	Q
28	1221589	0.9106507342	0.9812506421	0.07059990785	0.004984346989	7.752687742	L	F
18	1222268	0.910731014	0.9222722622	0.01154124819	0.0001332004099	1.267251034	S	P
18	1222267	0.9114837221	0.8798570684	0.03162665367	0.001000245222	3.469799065	S	F
69	1222332	0.9121307629	0.9180134847	0.005882721839	3.46E-05	0.6449428173	S	Y
81	1221099	0.9124765832	0.8491404613	0.06333612185	0.004011464331	6.941122985	D	N
73	1221458	0.9127208531	0.9652345207	0.05251366761	0.002757685286	5.753529947	H	R
81	1221097	0.9139799409	0.8881960181	0.02578392284	0.0006648106772	2.821060035	D	A
59	1221449	0.9139833717	0.8536677587	0.06031561301	0.003637973173	6.599202445	H	F
80	1221077	0.9140567899	0.8972903099	0.01676647997	0.0002811148504	1.834293028	D	A
62	1221740	0.9145803234	0.9272356715	0.01265534811	0.0001601578358	1.383732821	L	C
43	1221619	0.9151560045	0.8928759156	0.02228008887	0.00049640236	2.434567304	L	N
78	1220959	0.9161646471	0.6673066564	0.2488579907	0.06193029953	27.16302048	R	D
65	1221306	0.9161715086	0.8584657253	0.05770578324	0.003329957419	6.298578672	E	L
41	1222277	0.9162469852	0.9141592665	0.002087718715	4.36E-06	0.2278554526	S	D
81	1221113	0.9163739233	0.8335655312	0.08280839204	0.006857229792	9.036528642	D	T
58	1221415	0.9167149405	0.8620406331	0.05467430739	0.002989279889	5.964155811	G	Y
83	1221319	0.9181304709	0.8559698382	0.0621606327	0.003863944258	6.770348515	E	N
32	1221362	0.9186224415	0.8519430269	0.06667941458	0.004446144329	7.258631138	G	Q
51	1221239	0.9191795964	0.7916751393	0.1275044571	0.01625738658	13.87154998	E	N
51	1221251	0.9192900668	0.79303978	0.1262502868	0.01593913492	13.73345491	E	S
61	1221295	0.9194375893	0.8691477069	0.05028988249	0.002529072281	5.46963525	E	Y
58	1221408	0.9202822417	0.8744484771	0.04583376466	0.002100733982	4.98040303	G	M
58	1221411	0.9205059271	0.9513340766	0.03082814945	0.0009503747985	3.349044101	G	S
83	1221333	0.9223523606	0.8913494784	0.03100288214	0.0009611787012	3.361283981	E	T
78	1220965	0.9226748518	0.7675818095	0.1550930422	0.02405385175	16.80906789	R	I
22	1221197	0.9226823994	0.9717053742	0.0490229748	0.002403252058	5.313093089	E	A
79	1222463	0.9230872288	0.8015323884	0.1215548404	0.01477557922	13.16829402	V	I
80	1221082	0.9237088819	0.9316175591	0.007908677173	6.25E-05	0.8561871957	D	E
48	1222012	0.9242742707	0.926189469	0.001915198262	3.67E-06	0.2072110327	M	T
77	1220946	0.9250798125	0.8288408641	0.0962389484	0.009261935189	10.403313	R	L
81	1221105	0.9254091652	0.7419848753	0.1834242899	0.03364447013	19.82088538	D	I
37	1221226	0.9255182632	0.7865040844	0.1390141789	0.01932494193	15.02014432	E	L
26	1221566	0.9257886069	0.849948823	0.07583978386	0.005751672816	8.191911555	L	I
30	1220828	0.9260143507	0.7106311702	0.2153831806	0.04638991447	23.25916228	R	M
48	1222001	0.9264857367	0.9198737742	0.006611962508	4.37E-05	0.7136604749	M	Q
28	1221594	0.9268672369	0.977108249	0.05024101207	0.002524159294	5.420518718	L	W
31	1222406	0.9273489152	0.780632887	0.1467160282	0.02152559294	15.82101686	V	M
18	1222273	0.9274518379	0.9223029226	0.005148915334	2.65E-05	0.5551679476	S	V
26	1221559	0.9279492977	0.6712652059	0.2566840918	0.06588672298	27.661435	L	N
83	1221317	0.9283157026	0.8996375044	0.02867819818	0.0008224390509	3.089272119	E	A
70	1221820	0.9288817775	0.5076231182	0.4212586593	0.177458858	45.3511598	L	C
86	1220816	0.9294087418	0.9728094216	0.04340067983	0.001883619009	4.669708587	A	V
33	1221938	0.9296900639	0.9301963509	0.0005062869946	2.56E-07	0.05445761058	K	N
81	1221101	0.9298231773	0.9012847903	0.02853838696	0.0008144395302	3.069227317	D	Q
80	1221081	0.9299007124	0.9285044219	0.001396290443	1.95E-06	0.150154788	D	Q
40	1221149	0.9299494291	0.7187563342	0.2111930949	0.04460252333	22.71016985	Q	F
29	1221338	0.9300002043	0.9122255259	0.01777467841	0.0003159391926	1.911255323	G	R
77	1220953	0.9302678034	0.9135314446	0.01673635879	0.0002801057054	1.799090404	R	T
85	1221425	0.9303988583	0.8758913847	0.05450747362	0.00297106468	5.858506073	G	I
35	1221964	0.9311604864	0.8666033274	0.06455715897	0.004167626775	6.932978785	K	H
60	1222366	0.9311673479	0.7395571434	0.1916102045	0.03671447045	20.57741875	T	M
16	1222216	0.9311899909	0.7872841989	0.143905792	0.02070887696	15.45396679	S	N
17	1222252	0.9312579199	0.8703969604	0.06086095946	0.003704056386	6.535349462	S	Y
61	1221286	0.9313594703	0.8624289038	0.06893056646	0.004751422992	7.401070012	E	L
34	1220854	0.9319035884	0.8071923462	0.1247112422	0.01555289393	13.38241893	R	W
21	1222344	0.9324284942	0.935097402	0.002668907809	7.12E-06	0.2862319014	T	L
37	1221221	0.9325808198	0.8658702426	0.06671057722	0.004450301113	7.15332932	E	C
33	1221939	0.9330261321	0.9082760121	0.02475011997	0.0006125684386	2.65267168	K	D
78	1220967	0.933102981	0.9056971915	0.02740578953	0.0007510773	2.937059477	R	K
51	1221242	0.933474189	0.9118720859	0.0216021031	0.0004666508585	2.314161801	E	Q
78	1220969	0.933578484	0.7150589174	0.2185195666	0.047750801	23.40666268	R	F
38	1220858	0.9341980787	0.9720449841	0.03784690537	0.001432388246	4.05127202	R	N
84	1220795	0.9343291336	0.8282543465	0.1060747871	0.01125186047	11.35304288	A	W
21	1222353	0.934425881	0.9408793589	0.006453477893	4.16E-05	0.6906356111	T	V
30	1220835	0.9347765044	0.7025818141	0.2321946903	0.05391437421	24.83959419	R	Y
58	1221397	0.9354523635	0.9742588882	0.0388065247	0.001505946359	4.148423395	G	A
71	1220897	0.9365851995	0.871741656	0.06484354348	0.004204685131	6.923400403	R	A
37	1221219	0.9367828111	0.8936975922	0.04308521887	0.001856336085	4.599275132	E	N
61	1221284	0.9368823031	0.9287182406	0.008164062448	6.67E-05	0.8714074778	E	H
43	1221633	0.9371203976	0.948813578	0.01169318038	0.0001367304674	1.247777811	L	T
51	1221247	0.9372178311	0.853118672	0.08409915913	0.007072668567	8.973277753	E	K
17	1222246	0.9375403223	0.9378899001	0.0003495777985	1.22E-07	0.03728669479	S	M
43	1221625	0.9376356973	0.9314516816	0.00618401572	3.82E-05	0.6595328802	L	H
17	1222247	0.9382621536	0.8530927132	0.08516944035	0.00725383357	9.077360738	S	F
65	1221301	0.9383993839	0.9429029758	0.004503591897	2.03E-05	0.4799227252	E	C
33	1221946	0.9384172238	0.8316709317	0.1067462921	0.01139477087	11.37514203	K	L
22	1221211	0.9384776051	0.8444389533	0.09403865178	0.008843268029	10.02034052	E	S
78	1220973	0.9389819264	0.8213860256	0.1175959008	0.01382879589	12.52376617	R	T
29	1221353	0.9391953195	0.9139008384	0.02529448115	0.0006398107764	2.693207751	G	T
26	1221557	0.9400454611	0.7900437693	0.1500016918	0.02250050754	15.95685507	L	A
78	1220964	0.9403741277	0.8231132579	0.1172608698	0.01375011158	12.46959761	R	H
32	1221361	0.9422411457	0.7553540205	0.1868871252	0.03492679757	19.83432013	G	C
37	1221218	0.9422850594	0.8474625021	0.09482255726	0.008991317366	10.0630437	E	R
58	1221407	0.9430295337	0.9255032908	0.01752624284	0.0003071691882	1.858504131	G	K
48	1222014	0.9432051884	0.9030780805	0.04012710796	0.001610184793	4.254334947	M	Y
77	1220951	0.9432209699	0.9265752252	0.01664574467	0.0002770808157	1.764776781	R	S
65	1221298	0.9432888989	0.9648349638	0.02154606491	0.0004642329129	2.28414274	E	R
73	1221476	0.9436779468	0.8807673835	0.06291056322	0.003957738965	6.666528919	H	V
86	1220800	0.943860463	0.9717147893	0.02785432623	0.0007758634895	2.951106368	A	D
17	1222244	0.944168545	0.9146970557	0.0294714893	0.0008685686816	3.121422489	S	L
37	1221228	0.9445610236	0.9147829266	0.02977809707	0.0008867350651	3.152585839	E	M
33	1221955	0.9447112908	0.8488688358	0.095842455	0.009185776181	10.1451582	K	V
85	1221436	0.9453164763	0.8638202756	0.08149620072	0.006641630731	8.621049432	G	V
33	1221945	0.9461021197	0.8447875064	0.1013146134	0.01026465088	10.70863401	K	I
61	1221291	0.9465144967	0.951877777	0.005363280241	2.88E-05	0.5666347699	E	S
32	1221373	0.9465378259	0.895797223	0.05074060284	0.002574608776	5.360652417	G	T
37	1221233	0.9469344214	0.861648488	0.08528593343	0.007273690441	9.006530073	E	T
85	1221421	0.9471903559	0.9413774143	0.005812941565	3.38E-05	0.6137036267	G	C
38	1220860	0.9477289847	0.9120593957	0.03566958901	0.00127231958	3.763690843	R	C
61	1221278	0.9477797599	0.9424958084	0.005283951552	2.79E-05	0.5575083764	E	R
83	1221336	0.9482888843	0.8532770372	0.09501184714	0.009027251096	10.01929356	E	V
58	1221404	0.94840553	0.9464945706	0.001910959412	3.65E-06	0.201491804	G	H
48	1222002	0.9484974743	0.8598409704	0.08865650389	0.007859975682	9.347046913	M	E
66	1221787	0.9488878945	0.8404460484	0.108441846	0.01175963397	11.42830957	L	M
17	1222242	0.9491253029	0.9620112252	0.01288592229	0.0001660469933	1.357662919	S	H
31	1222403	0.9492680224	0.820996965	0.1282710574	0.01645346415	13.51262808	V	I
73	1221457	0.9499061432	0.9519016782	0.00199553497	3.98E-06	0.2100770675	H	A
48	1222004	0.9503981138	0.8739536375	0.0764444763	0.005843757957	8.043416248	M	H
43	1221623	0.9504674151	0.901522229	0.04894518604	0.002395631237	5.149591166	L	E
18	1222263	0.9504982919	0.9342362178	0.0162620741	0.0002644550542	1.710899877	S	I
85	1221426	0.950516818	0.8931258526	0.05739096535	0.003293722903	6.037869532	G	L
62	1221747	0.9510286869	0.8808074981	0.0702211888	0.004931015357	7.383708795	L	M
37	1221223	0.9514012671	0.8244721666	0.1269291006	0.01611099657	13.34127933	E	G
33	1221940	0.9515124237	0.8687274905	0.08278493317	0.00685334516	8.700352314	K	C
29	1221350	0.951781395	0.8640666719	0.08771472314	0.007693872656	9.215847631	G	P
61	1221288	0.9518644194	0.9016832509	0.05018116848	0.00251814967	5.271881947	E	M
69	1222328	0.9519632252	0.5510702332	0.400892992	0.160715191	42.11223516	S	P
35	1221956	0.9519920435	0.6789703505	0.273021693	0.07454084484	28.67898895	K	A
21	1222337	0.95277357	0.9977721509	0.0449985809	0.002024872283	4.722903984	T	D
43	1221631	0.9542741831	0.9245119142	0.02976226893	0.000885792652	3.118838323	L	S
71	1220908	0.9544210196	0.810727329	0.1436936905	0.02064787669	15.05558737	R	M
43	1221622	0.9544937516	0.9291254563	0.02536829531	0.000643550407	2.657774896	L	Q
44	1221021	0.9548539811	0.6310313707	0.3238226104	0.104861083	33.91331206	D	Q
79	1222464	0.9556835382	0.7262717944	0.2294117438	0.05262974818	24.00499063	V	L
26	1221575	0.9557130427	0.8098453206	0.1458677221	0.02127739236	15.26271125	L	Y
65	1221316	0.9560163216	0.8327850092	0.1232313124	0.01518595636	12.89008458	E	V
22	1221208	0.9562729422	0.8629513924	0.09332154987	0.008708911671	9.758882193	E	M
73	1221474	0.9567271745	0.7851312929	0.1715958815	0.02944514656	17.93571732	H	W
61	1221289	0.9568424479	0.8388800923	0.1179623556	0.01391511733	12.32829457	E	F
17	1222253	0.957259628	0.9312958785	0.0259637495	0.000674116288	2.712299646	S	V
41	1222278	0.9573083447	0.9782746253	0.0209662806	0.000439584922	2.19012826	S	C
40	1221148	0.9575423224	0.9429193919	0.01462293047	0.0002138300956	1.527131505	Q	M
47	1222294	0.9579615609	0.9955916244	0.03763006354	0.001416021682	3.928139194	S	A
78	1220962	0.9582003416	0.8428012479	0.1153990936	0.01331695081	12.04331585	R	E
77	1220939	0.9583917778	0.9143335639	0.04405821393	0.001941126215	4.597098488	R	D
50	1221681	0.9589516774	0.8399923232	0.1189593542	0.01415132795	12.40514585	L	Q
51	1221248	0.9590285263	0.7965525615	0.1624759649	0.02639843917	16.94172388	E	M
84	1220787	0.9590937107	0.9333434413	0.02575026941	0.0006630763749	2.684854371	A	L
37	1221227	0.9591293906	0.9022891601	0.05684023054	0.003230811808	5.926231757	E	K
18	1222261	0.9597640807	1.002352322	0.04258824087	0.001813758261	4.43736557	S	G
61	1221293	0.9599514	0.9305487626	0.02940263743	0.0008645150879	3.062929793	E	T
40	1221155	0.9601771438	0.8093136336	0.1508635103	0.02275979873	15.71204972	Q	Y
33	1221954	0.9602169406	0.8824999172	0.07771702337	0.006039935721	8.093694256	K	Y
69	1222318	0.9606162807	0.8798079253	0.08080835544	0.006529990309	8.412136778	S	C
65	1221305	0.9607466495	0.7685829366	0.1921637129	0.03692689257	20.00149707	E	I
61	1221294	0.9608413384	0.7979115099	0.1629298285	0.02654612902	16.95699613	E	W
33	1221949	0.9610060147	0.6281793872	0.3328266276	0.110773564	34.63314719	K	P
59	1221444	0.9611823557	0.8423519038	0.1188304519	0.0141206763	12.36294562	H	G
33	1221947	0.9613031183	0.9158590708	0.04544404746	0.00206516145	4.727337985	K	M
85	1221428	0.9614554439	0.9214526719	0.04000277199	0.001600221767	4.16064751	G	M
50	1221683	0.9621553184	0.7369071748	0.2252481436	0.05073672619	23.41078818	L	G
21	1222336	0.9621841367	0.9790969818	0.01691284509	0.0002860443292	1.757755553	T	N
59	1221442	0.9624263482	0.9163707333	0.04605561484	0.002121119658	4.785365127	H	Q
77	1220937	0.9624613419	0.7710499711	0.1914113708	0.03663831286	19.88769444	R	A
51	1221237	0.9626582674	0.8108947896	0.1517634777	0.02303215317	15.76504175	E	A
83	1221320	0.9628318637	0.9103547279	0.05247713572	0.002753849773	5.450290721	E	D
34	1220855	0.9629128295	0.8151613017	0.1477515279	0.02183051398	15.34422674	R	Y
61	1221279	0.962942334	0.9565606776	0.006381656411	4.07E-05	0.6627246706	E	N
40	1221156	0.962982817	0.7893002248	0.1736825922	0.03016564284	18.03589733	Q	V
62	1221745	0.9651146894	0.8966183599	0.06849632954	0.00469174716	7.097221738	L	I
33	1221952	0.9657411457	0.9107750738	0.05496607192	0.003021269062	5.691594705	K	T
65	1221302	0.9659065082	1.025633252	0.05972674412	0.003567283963	6.183491219	E	Q
77	1220947	0.9660478554	0.962824534	0.003223321337	1.04E-05	0.3336606276	R	K
71	1220910	0.9669323046	0.626580634	0.3403516705	0.1158392596	35.19912086	R	P
81	1221107	0.9669906274	0.8226246575	0.1443659699	0.02084153327	14.92940736	D	K
40	1221143	0.9671319746	0.8965687274	0.07056324723	0.004979171859	7.296134248	Q	G
36	1221608	0.9673947706	0.8179259859	0.1494687848	0.02234091762	15.45065048	L	M
61	1221285	0.9675903238	0.8680105286	0.09957979514	0.0099161356	10.29152449	E	I
51	1221240	0.9675923822	0.8626299042	0.104962478	0.01101712179	10.84779913	E	D
39	1222418	0.9676129668	0.6546169497	0.3129960171	0.09796650669	32.3472326	V	C
47	1222307	0.9680411253	0.8544426465	0.1135984788	0.01290461438	11.73488148	S	F
17	1222238	0.9682270723	0.9064622147	0.06176485757	0.003814897631	6.379170687	S	C
65	1221309	0.9684150778	0.8199782404	0.1484368374	0.0220334947	15.32781148	E	F
73	1221464	0.9684452684	0.9470346287	0.02141063973	0.0004584154938	2.210825994	H	G
69	1222326	0.9685605419	0.9072355883	0.06132495362	0.003760749936	6.331556053	S	M
48	1222008	0.9688260825	0.9240127166	0.04481336589	0.002008237762	4.625532559	M	F
33	1221943	0.9692391456	0.8618980632	0.1073410825	0.01152210798	11.07477788	K	G
50	1221688	0.9695698706	0.8399337244	0.1296361462	0.0168055304	13.37048006	L	F
34	1220840	0.9696528949	0.9522949514	0.01735794352	0.0003012982032	1.79011929	R	C
45	1221646	0.9700124383	0.6378371747	0.3321752636	0.1103404057	34.24443342	L	I
86	1220805	0.9703829601	0.9905104502	0.02012749013	0.000405115859	2.074180088	A	H
84	1220790	0.970482452	0.8929458019	0.07753665011	0.00601193211	7.989495322	A	F
28	1221595	0.9704954889	0.9846583243	0.01416283544	0.0002005859076	1.459340677	L	Y
41	1222276	0.9705407749	0.9364604486	0.03408032629	0.00116146864	3.511478051	S	N
36	1221606	0.9707651464	0.8023723923	0.1683927541	0.02835611963	17.34639472	L	I
61	1221281	0.9708426815	0.8824126834	0.08842999812	0.007819864567	9.108581627	E	C
58	1221403	0.9717717305	0.9544299137	0.01734181685	0.0003007386118	1.784556631	G	E
86	1220811	0.9718273088	0.8362822774	0.1355450314	0.01837245554	13.94744006	A	P
60	1222367	0.9721196093	0.7274301725	0.2446894368	0.05987292049	25.17071299	T	F
84	1220796	0.9724571958	0.8923748773	0.08008231853	0.006413177742	8.235048173	A	Y
27	1221136	0.9724585681	0.6670752729	0.3053832952	0.09325895697	31.40321914	C	V
61	1221296	0.9728517329	0.8898920635	0.08295966932	0.006882306734	8.527473049	E	V
27	1221128	0.9733045928	0.528348944	0.4449556488	0.1979855294	45.71597135	C	M
81	1221102	0.9733183158	0.8764892877	0.09682902817	0.009375860696	9.948341318	D	E
82	1222093	0.9734637799	0.4060804993	0.5673832807	0.3219237872	58.28499143	F	W
25	1222034	0.9737348098	0.974653568	0.0009187582423	8.44E-07	0.09435405134	F	Y
39	1222423	0.9742398172	0.9099812789	0.06425853826	0.00412915974	6.595761858	V	I
38	1220871	0.9759798972	0.9942080688	0.01822817155	0.000332266238	1.867678996	R	S
76	1221867	0.9760142048	0.6946284718	0.2813857329	0.0791779307	28.83008583	L	M
62	1221754	0.9769480569	0.9136403537	0.0633077032	0.004007865284	6.480150378	L	Y
29	1221337	0.9769775614	0.932531478	0.04444608332	0.001975454322	4.549345356	G	A
61	1221280	0.9770647026	0.9712626597	0.005802042879	3.37E-05	0.5938238137	E	D
68	1220770	0.9774413997	0.9008666117	0.07657478807	0.005863698169	7.834207564	A	F
86	1220801	0.9777474233	0.9911123166	0.01336489339	0.0001786203752	1.366906531	A	C
37	1221231	0.9783148705	0.9356789324	0.04263593808	0.001817823216	4.358099766	E	S
86	1220815	0.9783615288	0.9259648273	0.05239670146	0.002745414324	5.355556195	A	Y
33	1221950	0.9783903471	0.9106872578	0.06770308934	0.004583708306	6.919844369	K	S
77	1220941	0.9787951765	0.9552788688	0.02351630768	0.0005530167269	2.402576989	R	Q
60	1222373	0.9792761686	0.7421956249	0.2370805438	0.05620718423	24.20977364	T	V
69	1222320	0.979440845	0.9423449867	0.03709585823	0.001376102698	3.787452649	S	E
84	1220786	0.9794525095	0.9547150165	0.024737493	0.0006119435599	2.525644966	A	I
71	1220911	0.9797043271	0.9070703252	0.07263400187	0.005275698227	7.41386966	R	S
22	1221215	0.9798141113	0.7815979054	0.198216206	0.0392896643	20.22998073	E	Y
33	1221953	0.9798161698	0.8291528095	0.1506633603	0.02269944814	15.37669667	K	W
18	1222270	0.9804371368	0.9922503712	0.01181323433	0.0001395525053	1.204894621	S	T
60	1222368	0.9805139858	0.6665877248	0.313926261	0.09854969734	32.01650007	T	P
65	1221303	0.9807294373	0.9001367259	0.08059271141	0.006495185133	8.217629485	E	G
34	1220844	0.9808282431	0.8988275761	0.08200066708	0.006724109402	8.360349292	R	H
76	1221875	0.9811164267	0.6564824431	0.3246339837	0.1053872234	33.08822224	L	V
27	1221126	0.9819494146	0.6964358797	0.2855135349	0.08151797861	29.07619585	C	L
32	1221364	0.9823425793	0.7940685396	0.1882740398	0.03544711405	19.16582297	G	H
25	1222025	0.9832826068	0.9377720254	0.04551058135	0.002071213015	4.628433478	F	I
65	1221307	0.9840126719	0.9634120274	0.02060064447	0.0004243865524	2.093534469	E	K
78	1220966	0.9840263949	0.7905128532	0.1935135417	0.03744749083	19.66548283	R	L
21	1222335	0.9840806009	0.9751201255	0.008960475381	8.03E-05	0.9105428329	T	R
34	1220853	0.9841348068	0.9246045395	0.05953026739	0.003543852735	6.048995216	R	T
17	1222236	0.9844106397	0.9796174469	0.004793192858	2.30E-05	0.4869098996	S	N
69	1222317	0.9845533592	0.91611328	0.06844007916	0.004684044435	6.951383439	S	D
47	1222303	0.9845965867	0.9293653097	0.05523127706	0.003050493966	5.609533672	S	I
78	1220957	0.9847578323	0.8378054228	0.1469524096	0.02159501068	14.92269518	R	A
34	1220850	0.9848319367	0.5855433138	0.3992886228	0.1594314043	40.54383372	R	P
59	1221441	0.9848868288	0.9131525407	0.07173428806	0.005145808083	7.283505674	H	C
40	1221139	0.9848943765	0.9784123969	0.006481979604	4.20E-05	0.658139569	Q	N
85	1221430	0.9851262956	0.8667429675	0.1183833281	0.01401461237	12.01707117	G	P
22	1221200	0.9854014424	0.821907994	0.1634934484	0.02673010767	16.59155765	E	D
29	1221351	0.9856114047	0.9206523413	0.06495906339	0.004219679916	6.590737798	G	S
47	1222312	0.9857321673	0.8703025455	0.1154296218	0.01332399759	11.71003906	S	Y
78	1220968	0.9859277205	0.8507526767	0.1351750438	0.01827229248	13.71044155	R	M
42	1221389	0.9861644427	0.4201554357	0.5660090071	0.3203661961	57.39499241	G	F
43	1221620	0.9861788519	0.793133487	0.1930453649	0.0372665129	19.57508666	L	D
65	1221314	0.9861877719	0.8171127434	0.1690750285	0.02858636527	17.14430389	E	W
38	1220866	0.9863867558	0.921195294	0.06519146177	0.004249926688	6.60911771	R	L
32	1221371	0.9864450787	0.8999895087	0.08645557001	0.007474565586	8.764357173	G	S
73	1221475	0.9864855616	0.9226804658	0.06380509585	0.004071090256	6.46791989	H	Y
17	1222250	0.9867716868	0.9720946425	0.01467704428	0.0002154156287	1.487379956	S	T
68	1220768	0.9868437327	0.9315006895	0.05534304319	0.00306285243	5.608085795	A	K
65	1221299	0.9874310783	0.9733772672	0.0140538111	0.0001975096064	1.42327008	E	N
26	1221562	0.9874914596	0.7203931642	0.2670982954	0.07134149941	27.04816258	L	Q
21	1222341	0.987561447	0.9354232012	0.05213824583	0.002718396678	5.279493847	T	G
38	1220857	0.9875957546	0.9705190777	0.01707667695	0.0002916128956	1.729116075	R	A
86	1220812	0.9878709013	0.9771222356	0.01074866578	0.000115533816	1.088063811	A	S
35	1221970	0.9881227189	0.8028073172	0.1853154017	0.03434179811	18.75429015	K	S
32	1221370	0.9884301147	0.8521807187	0.136249396	0.01856389791	13.7844238	G	P
85	1221417	0.9884452101	1.00563365	0.01718843985	0.0002954424645	1.738937037	G	A
17	1222235	0.9885604835	0.9648451633	0.02371532024	0.0005624164141	2.39897514	S	R
48	1222000	0.9887231014	0.9128781342	0.0758449672	0.00575245905	7.67100183	M	C
29	1221342	0.9888644486	0.9153487735	0.0735156751	0.005404554485	7.434353131	G	Q
22	1221213	0.9892576134	0.9511752307	0.03808238267	0.001450267869	3.849592073	E	T
73	1221473	0.9893234839	0.9641633814	0.02516010247	0.0006330307563	2.543162361	H	T
62	1221748	0.9893536746	0.8654360621	0.1239176124	0.01535557466	12.52510761	L	F
38	1220876	0.9895814768	0.8821619121	0.1074195647	0.01153896288	10.85505006	R	V
18	1222262	0.9899828754	0.9515211981	0.03846167732	0.001479300622	3.885085114	S	H
17	1222237	0.9901022658	1.007825763	0.01772349753	0.0003141223646	1.790067364	S	D
77	1220942	0.990384274	0.9199689533	0.07041532065	0.004958317383	7.109898905	R	E
38	1220868	0.9907294081	0.9255230906	0.06520631753	0.004251863846	6.581647521	R	M
65	1221311	0.9908048848	0.9923037697	0.00149888492	2.25E-06	0.1512795246	E	S
85	1221431	0.9911973634	0.9952529174	0.004055553953	1.64E-05	0.4091570561	G	S
44	1221022	0.9915569068	0.7680215754	0.2235353314	0.04996804436	22.54387316	D	E
78	1220961	0.9920989664	0.7287748376	0.2633241288	0.06933959682	26.54212309	R	Q
68	1220765	0.9923912669	0.9410889961	0.05130227078	0.002631922987	5.169560887	A	H
73	1221463	0.9926375953	0.9958159009	0.003178305617	1.01E-05	0.3201879148	H	E
84	1220784	0.9929443049	0.9984211288	0.005476823904	3.00E-05	0.5515741292	A	G
65	1221304	0.9936139887	0.9830216337	0.01059235507	0.0001121979859	1.066043271	E	H
85	1221419	0.9936990715	0.9771582501	0.01654082141	0.0002735987729	1.66457048	G	N
73	1221469	0.9944991241	0.8890487898	0.1054503343	0.011119773	10.6033612	H	F
38	1220867	0.9947838769	0.9792096925	0.01557418437	0.0002425552187	1.565584719	R	K
85	1221427	0.9949320856	0.9570782295	0.03785385614	0.001432914425	3.804667342	G	K
85	1221424	0.9953032935	0.9441271476	0.05117614588	0.002618997907	5.141763944	G	H
35	1221957	0.9955077666	0.8745324013	0.1209753653	0.01463503902	12.15212672	K	R
61	1221287	0.9956943998	0.9486529116	0.04704148825	0.002212901617	4.724490593	E	K
61	1221282	0.9959928757	0.9362475978	0.05974527795	0.003569498237	5.99856479	E	Q
18	1222254	0.9962048965	0.9762348399	0.01997005655	0.0003988031586	2.00461337	S	A
38	1220875	0.9964073112	0.8786418645	0.1177654466	0.01386870042	11.81900668	R	Y
62	1221755	0.9965980613	0.8927026455	0.1038954158	0.01079425742	10.42500681	L	V
69	1222330	0.9976231715	0.9325486842	0.06507448725	0.004234688891	6.522952665	S	T
73	1221462	0.9979051797	0.9960638041	0.001841375613	3.39E-06	0.1845241061	H	Q
65	1221315	0.9983312797	0.8921215766	0.1062097031	0.01128050104	10.63872337	E	Y
33	1221937	0.9986880785	0.9680553734	0.03063270508	0.0009383626205	3.067294558	K	R
32	1221357	0.9990675202	0.8839432404	0.1151242798	0.0132535998	11.5231731	G	A
73	1221461	0.9992754241	0.9224361324	0.07683929169	0.005904276747	7.689500796	H	C
73	1221459	0.9997426932	0.9689926756	0.03075001765	0.0009455635855	3.075793187	H	N
86	1220813	0.9998915881	0.9807582974	0.01913329071	0.0003660828133	1.913536521	A	T
22	1221198	1.000334156	0.8539119396	0.1464222162	0.02143946539	14.63733047	E	R
22	1221204	1.001106762	0.9266506185	0.0744561437	0.005543717334	7.437382955	E	H
39	1222414	1.001125974	0.6738988273	0.3272271472	0.1070776058	32.68591121	V	A
65	1221308	1.001684502	0.9271361271	0.07454837465	0.005557460163	7.442300896	E	M
48	1222015	1.001829966	0.9421356313	0.0596943345	0.003563413571	5.958529544	M	V
33	1221936	1.002058454	0.9761991713	0.02585928293	0.0006687025134	2.580616212	K	A
65	1221297	1.002245774	0.9495934291	0.05265234451	0.002772269382	5.253436422	E	A
35	1221958	1.002444071	0.7679331322	0.2345109392	0.0549953806	23.39391752	K	N
32	1221363	1.002637566	0.8027244321	0.1999131339	0.03996526112	19.93872369	G	E
71	1220900	1.0026458	0.8212683174	0.1813774825	0.03289779117	18.08988603	R	C
69	1222314	1.003364887	0.9463527526	0.05701213402	0.003250383425	5.682093801	S	A
73	1221471	1.003904202	0.9507429689	0.05316123268	0.00282611666	5.295448768	H	S
86	1220807	1.004838054	1.001148181	0.003689872924	1.36E-05	0.3672107073	A	L
50	1221693	1.005706721	0.78303097	0.2226757514	0.04958449027	22.14122136	L	W
33	1221944	1.00596197	0.9017055939	0.1042563758	0.0108693919	10.36384863	K	H
71	1220899	1.006147231	0.9127073183	0.09343991231	0.008731017212	9.2869025	R	D
38	1220864	1.006252898	0.9598302275	0.04642267043	0.00215506433	4.6134198	R	H
25	1222033	1.007699305	0.9146083859	0.09309091922	0.008665919241	9.237966003	F	W
84	1220792	1.00861669	0.9751580452	0.03345864431	0.001119480879	3.317280455	A	S
34	1220846	1.008758723	0.8305765265	0.1781821964	0.03174889511	17.66350985	R	L
69	1222315	1.00909082	0.9154835332	0.093607287	0.008762324179	9.276398628	S	R
18	1222255	1.009420173	0.9897236371	0.0196965358	0.0003879535225	1.951272258	S	R
34	1220851	1.009811279	0.9773120765	0.03249920272	0.001056198177	3.218344198	R	S
21	1222339	1.010137201	0.9916087904	0.01852841068	0.0003433020022	1.834246938	T	Q
33	1221941	1.010195524	0.9358476853	0.07434783866	0.005527601113	7.359747385	K	Q
50	1221687	1.010706707	1.067973271	0.05726656383	0.003279459333	5.665992265	L	M
17	1222243	1.010814433	0.9015847638	0.1092296687	0.01193112052	10.80610498	S	I
23	1221548	1.010821294	0.7496289564	0.2611923377	0.06822143726	25.83961569	L	M
71	1220901	1.010901574	0.9480817735	0.06281980023	0.003946327301	6.214235081	R	Q
68	1220767	1.011262489	0.9622822302	0.04898025922	0.002399065793	4.843476321	A	L
21	1222342	1.011405209	0.998563838	0.01284137096	0.0001649008082	1.2696564	T	H
43	1221636	1.011424421	1.018124619	0.006700198079	4.49E-05	0.6624516809	L	V
41	1222290	1.011469021	0.9356827003	0.07578632066	0.0057435664	7.492698154	S	T
40	1221141	1.011619288	0.8273867434	0.1842325448	0.03394163057	18.21164809	Q	C
69	1222319	1.012113317	0.9369944919	0.07511882527	0.00564283791	7.421977756	S	Q
26	1221567	1.012151742	0.6450665107	0.367085231	0.1347515668	36.26780609	L	K
21	1222334	1.012424144	1.015483647	0.003059502907	9.36E-06	0.3021957671	T	A
47	1222300	1.012902391	0.9010025125	0.1118998788	0.01252158288	11.04744937	S	E
85	1221433	1.012910625	0.9807990192	0.03211160595	0.001031155237	3.170230932	G	T
60	1222364	1.013000511	0.7365243737	0.2764761373	0.07643905449	27.29279347	T	L
50	1221680	1.013133624	0.9142984321	0.0988351922	0.009768395218	9.75539552	L	C
65	1221300	1.0131398	0.9945709164	0.0185688833	0.0003448034269	1.832805631	E	D
38	1220862	1.01382801	1.005119906	0.008708103774	7.58E-05	0.8589330431	R	E
16	1222230	1.013828696	0.8375813296	0.1762473661	0.03106313407	17.38433395	S	T
43	1221626	1.014032483	1.037066561	0.02303407868	0.0005305687804	2.271532625	L	I
43	1221617	1.015131697	0.9593504098	0.05578128744	0.003111552029	5.494980365	L	A
50	1221678	1.016152004	0.8841401498	0.1320118546	0.01742712976	12.99134913	L	R
84	1220779	1.016381179	1.006384271	0.009996907902	9.99E-05	0.9835786129	A	N
35	1221962	1.01653076	0.8567058866	0.1598248735	0.02554399018	15.72258113	K	E
60	1222358	1.016614471	0.708267088	0.3083473825	0.09507810831	30.33080794	T	C
85	1221418	1.016706415	0.9549793365	0.06172707828	0.003810232194	6.071278531	G	R
37	1221217	1.016907457	0.901936334	0.1149711232	0.01321835916	11.30595733	E	A
85	1221422	1.01693902	0.9869476485	0.02999137166	0.0008994823738	2.949180931	G	Q
29	1221343	1.017164764	0.936606234	0.08055852993	0.006489676745	7.919909614	G	E
86	1220806	1.017327382	0.9794845863	0.03784279556	0.001432077176	3.719824733	A	I
34	1220848	1.01750235	0.8936699317	0.1238324187	0.01533446793	12.17023417	R	M
42	1221377	1.017558615	0.6621760387	0.3553825762	0.1262967755	34.9250226	G	A
76	1221865	1.017751423	0.7112107162	0.3065407072	0.09396720518	30.11940835	L	I
18	1222256	1.017846798	0.9941887152	0.02365808331	0.000559704906	2.324326544	S	N
28	1221584	1.018240649	0.8544491824	0.163791467	0.02682764467	16.0857325	L	G
86	1220799	1.018379938	0.989262674	0.02911726416	0.0008478150724	2.859174958	A	N
84	1220797	1.018514424	0.9895454615	0.02896896229	0.0008392007761	2.844236823	A	V
34	1220845	1.01866126	0.8133721394	0.2052891208	0.04214362314	20.15283479	R	I
29	1221339	1.019236255	0.9123256714	0.1069105837	0.01142987291	10.48928383	G	N
34	1220838	1.019541592	0.9812181145	0.03832347796	0.001468688963	3.75889304	R	N
34	1220856	1.01967745	0.8931036782	0.1265737723	0.01602091983	12.4131187	R	V
34	1220843	1.019941619	0.8783234043	0.1416182145	0.02005571867	13.8849334	R	G
35	1221959	1.020261365	0.7981234362	0.2221379291	0.04934525954	21.77264931	K	D
84	1220794	1.020349193	1.006469617	0.01387957558	0.0001926426182	1.360277018	A	T
47	1222301	1.020548177	0.8935893769	0.1269587997	0.01611853683	12.44025541	S	G
28	1221581	1.020590032	0.9963416729	0.02424835897	0.0005879829129	2.375915717	L	C
34	1220841	1.021782563	0.9412130186	0.08056954441	0.006491451486	7.885194691	R	Q
37	1221220	1.021911559	1.042220426	0.02030886664	0.0004124500642	1.987340925	E	D
38	1220863	1.023283862	0.9531884155	0.07009544685	0.004913371669	6.850049085	R	G
25	1222035	1.023574791	0.9340108254	0.08956396516	0.008021703855	8.750114402	F	V
26	1221558	1.02364272	0.6549538129	0.3686889066	0.1359315098	36.01734273	L	R
70	1221835	1.023973445	0.73688112	0.2870923245	0.08242200278	28.0370869	L	V
84	1220785	1.024239671	0.9732566454	0.05098302587	0.002599268927	4.977646083	A	H
59	1221451	1.024350828	0.9006501247	0.1237007031	0.01530186394	12.07600948	H	S
86	1220798	1.024358375	0.9887723934	0.03558598205	0.001266362119	3.473977751	A	R
85	1221423	1.024387194	0.9662470661	0.05814012766	0.003380274444	5.675600789	G	E
70	1221825	1.025449356	0.7840534221	0.2413959341	0.05827199699	23.54050277	L	I
58	1221413	1.026096397	0.920947881	0.105148516	0.01105621041	10.24743058	G	T
61	1221277	1.026275483	0.9408664608	0.08540902169	0.007294700986	8.32223152	E	A
34	1220849	1.026347528	0.8244216219	0.2019259065	0.0407740717	19.67422348	R	F
40	1221144	1.026585623	0.9841068651	0.04247875786	0.001804444869	4.137867988	Q	H
40	1221137	1.026897822	0.8879984425	0.1388993793	0.01929303757	13.5261149	Q	A
18	1222257	1.027061812	1.006823647	0.02023816513	0.0004095833276	1.970491443	S	D
17	1222248	1.027406946	0.7637067183	0.2637002279	0.06953781021	25.66658021	S	P
42	1221390	1.027577798	0.4613150472	0.5662627507	0.3206535029	55.10655757	G	P
40	1221138	1.027769234	1.018357269	0.009411965163	8.86E-05	0.9157663852	Q	R
47	1222297	1.028185042	0.9745062867	0.05367875527	0.002881408768	5.22072906	S	D
84	1220782	1.028318155	0.9944739637	0.03384419165	0.001145429308	3.291217944	A	Q
18	1222259	1.028346288	1.021254263	0.007092024733	5.03E-05	0.6896533608	S	Q
48	1221996	1.028678385	0.9511341382	0.07754424655	0.006013110172	7.538240104	M	A
69	1222321	1.029124383	0.9176873184	0.1114370648	0.01241821942	10.82833782	S	G
25	1222020	1.029499022	0.8722160183	0.1572830036	0.02473794321	15.27762535	F	C
21	1222349	1.029769366	0.9714115272	0.05835783837	0.003405637299	5.667078505	T	S
31	1222404	1.030146063	0.8593788296	0.170767233	0.02916144788	16.57699226	V	L
61	1221283	1.030660676	0.8687745913	0.1618860849	0.0262071045	15.70702062	E	G
69	1222325	1.03122332	0.9461436186	0.08507970183	0.007238555663	8.250366351	S	K
58	1221402	1.031386624	0.9661102087	0.06527641578	0.004261010458	6.328995765	G	Q
34	1220837	1.031514935	0.992607808	0.03890712677	0.001513764514	3.771843282	R	A
47	1222298	1.031919078	0.9886192202	0.04329985779	0.001874877685	4.196051678	S	C
68	1220777	1.032110514	0.943259064	0.08885145021	0.007894580204	8.608714763	A	V
48	1222006	1.032199028	0.9028573392	0.1293416885	0.01672927239	12.53069273	M	L
28	1221596	1.03244467	1.019954856	0.01248981436	0.0001559954627	1.209732078	L	V
68	1220759	1.032660808	0.9216197026	0.111041105	0.012330127	10.75291172	A	N
18	1222266	1.032754124	0.9432854675	0.08946865674	0.008004640538	8.663112994	S	M
71	1220907	1.032846069	0.9462125916	0.08663347697	0.007505359332	8.387840125	R	K
84	1220780	1.033012803	0.9917449486	0.04126785476	0.001703035837	3.994902544	A	D
84	1220778	1.033288636	0.989719783	0.04356885319	0.001898244968	4.216523018	A	R
29	1221347	1.03330579	0.9229430584	0.1103627316	0.01217993252	10.68054903	G	K
28	1221585	1.033335294	0.9664020856	0.06693320887	0.00448005445	6.477395017	L	H
71	1220898	1.033670823	0.9203435499	0.1133272726	0.01284307071	10.96357468	R	N
40	1221153	1.034100353	1.001291969	0.03280838393	0.001076390056	3.17264991	Q	T
17	1222245	1.034114763	0.9911609977	0.04295376484	0.001845025914	4.153674853	S	K
68	1220776	1.034295906	0.9502482334	0.08404767304	0.007064011344	8.126076156	A	Y
71	1220902	1.034367952	0.9147784845	0.1195894678	0.01430164082	11.56159832	R	E
28	1221588	1.03453949	1.0286096	0.005929889982	3.52E-05	0.5731912641	L	M
38	1220873	1.035224956	0.999785414	0.03543954146	0.001255961099	3.423366223	R	T
84	1220789	1.036330345	0.9717220512	0.06460829422	0.004174231682	6.234333917	A	M
38	1220859	1.03680379	0.9892908882	0.04751290169	0.002257475827	4.582631946	R	D
73	1221470	1.03723881	0.7050917459	0.332147064	0.1103216721	32.02223643	H	P
35	1221961	1.03742064	0.8684943216	0.1689263185	0.02853610108	16.28330033	K	Q
21	1222345	1.038404581	0.963614276	0.07479030518	0.005593589749	7.202424425	T	K
25	1222016	1.039269132	0.8760867211	0.1631824109	0.02662849923	15.70165089	F	A
18	1222265	1.039912056	0.9999611244	0.0399509315	0.001596076928	3.841760587	S	K
32	1221360	1.040091141	0.8689414537	0.1711496877	0.02929221559	16.45525866	G	D
86	1220802	1.040408143	0.994880007	0.04552813633	0.002072811198	4.37598808	A	Q
86	1220814	1.040475386	0.8694811954	0.1709941908	0.02923901328	16.43423699	A	W
68	1220769	1.040637318	0.9698529754	0.07078434252	0.005010423146	6.802018465	A	M
34	1220847	1.040851397	1.009900705	0.03095069233	0.0009579453559	2.973593773	R	K
31	1222398	1.041221233	0.6709391333	0.3702820995	0.1371088332	35.56228857	V	C
28	1221591	1.041245934	0.9518517935	0.08939414069	0.00799131239	8.585305138	L	S
84	1220781	1.041976685	0.9915417433	0.05043494222	0.002543683396	4.840313888	A	C
64	1220887	1.042940042	0.7767828543	0.2661571877	0.07083964859	25.51989347	R	K
25	1222022	1.043073842	0.8594814237	0.183592418	0.03370617593	17.60109502	F	E
86	1220803	1.043522585	0.9798961489	0.0636264357	0.00404832332	6.097274428	A	E
28	1221593	1.043569929	0.997809371	0.04576055811	0.002094028678	4.385001602	L	T
59	1221440	1.044827645	0.9227605368	0.1220671078	0.01490037882	11.68298987	H	D
18	1222260	1.044949093	1.022913406	0.02203568768	0.0004855715314	2.108780975	S	E
50	1221695	1.04505133	0.891175459	0.153875871	0.02367778368	14.72424048	L	V
68	1220762	1.045185816	0.9089325906	0.1362532251	0.01856494134	13.0362681	A	Q
84	1220788	1.04581982	0.9880890441	0.0577307755	0.00333284244	5.52014548	A	K
25	1222023	1.046372171	0.7513193183	0.2950528531	0.08705618615	28.19769688	F	G
38	1220861	1.04736023	1.011283832	0.03607639765	0.001301506467	3.444507117	R	Q
59	1221447	1.047373953	0.9014490237	0.1459249288	0.02129408486	13.93245731	H	K
21	1222346	1.048625493	1.007137742	0.04148775054	0.001721233445	3.956393472	T	M
21	1222340	1.050377237	0.9819363625	0.06844087489	0.004684153355	6.515837592	T	E
82	1222094	1.050865091	0.7147794255	0.3360856655	0.1129535746	31.98180893	F	Y
40	1221142	1.052170151	0.9910330916	0.0611370594	0.003737740032	5.810567743	Q	E
28	1221586	1.052981868	1.018697234	0.03428463368	0.001175436107	3.2559567	L	I
28	1221578	1.052993533	0.9056457004	0.1473478323	0.02171138367	13.99323241	L	R
20	1221536	1.053490992	0.7773031524	0.2761878401	0.07627972301	26.21644058	L	V
68	1220774	1.053889646	0.9665208197	0.08736882679	0.007633311895	8.290130479	A	T
58	1221400	1.053970612	0.9585976355	0.09537297686	0.009096004715	9.048921834	G	D
85	1221420	1.055548761	0.9837234989	0.07182526173	0.005158868223	6.804542283	G	D
26	1221568	1.055604339	0.8678090616	0.1877952772	0.03526706615	17.79030933	L	M
28	1221579	1.056175217	0.9754405111	0.08073470574	0.006518092711	7.644063641	L	N
33	1221942	1.057358828	0.9298140344	0.1275447936	0.01626767437	12.0625837	K	E
30	1220827	1.057588689	0.719819027	0.3377696617	0.1140883444	31.93771504	R	K
47	1222313	1.057710138	0.9119270618	0.1457830758	0.02125270518	13.78289482	S	V
40	1221151	1.058886887	0.9848184811	0.07406840614	0.005486128789	6.994930907	Q	S
34	1220842	1.059194283	0.9545820466	0.1046122365	0.01094372003	9.87658621	R	E
68	1220758	1.059386405	0.9328428344	0.1265435711	0.01601327539	11.94498726	A	R
68	1220763	1.05961558	0.9174209398	0.1421946403	0.02021931572	13.41945541	A	E
47	1222305	1.06017548	0.9279411463	0.1322343334	0.01748591892	12.47287227	S	K
50	1221679	1.060295556	0.7621304216	0.2981651345	0.08890244746	28.12094541	L	N
50	1221685	1.060690093	1.017088801	0.04360129253	0.00190107271	4.11065332	L	I
47	1222296	1.060852025	0.9740135491	0.08683847587	0.007540920892	8.185729379	S	N
25	1222028	1.061016015	0.9749555201	0.08606049507	0.007406408811	8.111140062	F	M
68	1220775	1.061034541	0.852544616	0.2084899252	0.04346804892	19.64968313	A	W
25	1222027	1.061219802	0.8412570725	0.2199627296	0.04838360241	20.72734877	F	K
22	1221207	1.06126303	0.9258548578	0.1354081718	0.018335373	12.75915283	E	K
59	1221439	1.061359091	0.8844695977	0.1768894932	0.03128989279	16.66631913	H	N
47	1222310	1.061728926	1.006023987	0.05570493939	0.003103040272	5.246625386	S	T
47	1222304	1.061947123	0.8923237315	0.1696233911	0.0287720948	15.97286602	S	L
25	1222019	1.062631902	0.7889758062	0.2736560955	0.07488765863	25.75267081	F	D
17	1222234	1.063079959	0.9819386768	0.08114128179	0.00658390761	7.632660284	S	A
25	1222026	1.063372259	0.9294729119	0.1338993472	0.01792903517	12.59195414	F	L
25	1222030	1.063872463	0.9155405625	0.1483319009	0.02200235284	13.94263937	F	S
68	1220766	1.063954116	0.9521620015	0.111792114	0.01249747675	10.50723075	A	I
28	1221580	1.064695159	0.8814924884	0.1832026706	0.03356321853	17.20705397	L	D
28	1221582	1.065425224	0.9288013167	0.1366239075	0.01866609209	12.82341589	L	Q
68	1220772	1.065859558	0.9329477377	0.1329118203	0.01766555198	12.4699187	A	S
17	1222240	1.066337806	0.9932807554	0.07305705014	0.005337332575	6.851210729	S	E
28	1221577	1.066350842	1.038729771	0.02762107121	0.0007629235748	2.590242359	L	A
29	1221340	1.068452524	0.934900094	0.1335524303	0.01783625163	12.49961297	G	D
47	1222295	1.068700911	0.9203137696	0.1483871415	0.02201874375	13.88481473	S	R
84	1220783	1.069505081	0.9921586291	0.07734645141	0.005982473546	7.231985413	A	E
50	1221684	1.070176823	0.7651586579	0.3050181648	0.09303608087	28.5016605	L	H
69	1222316	1.071774183	0.9531294035	0.1186447798	0.01407658377	11.06994194	S	N
43	1221634	1.073009256	0.832711982	0.2402972738	0.05774277979	22.39470652	L	W
69	1222322	1.073674823	0.9260940355	0.1475807872	0.02178008874	13.74538958	S	H
17	1222239	1.073812053	1.011671822	0.06214023096	0.003861408304	5.786881493	S	Q
40	1221147	1.07386077	1.002745694	0.07111507607	0.005057354045	6.622373969	Q	K
25	1222024	1.074039855	0.9199425974	0.1540972578	0.02374596487	14.34744317	F	H
47	1222302	1.075167888	0.9219550617	0.1532128265	0.0234741702	14.25013044	S	H
68	1220764	1.077250358	0.8424050867	0.2348452711	0.05515230135	21.80043565	A	G
25	1222018	1.077525504	0.88787364	0.1896518645	0.0359678297	17.6006845	F	N
59	1221438	1.07816637	0.8917524283	0.1864139416	0.03475015761	17.28990504	H	R
28	1221587	1.078766752	0.9060148855	0.1727518669	0.02984320751	16.01382936	L	K
34	1220839	1.079813133	0.8993997739	0.1804133594	0.03254898026	16.70783156	R	D
50	1221677	1.08309774	0.8782284696	0.2048692706	0.04197141802	18.91512307	L	A
58	1221399	1.084054235	0.9442124729	0.1398417624	0.01955571851	12.89988617	G	N
22	1221202	1.085359295	0.8971462154	0.1882130798	0.03542416342	17.34108517	E	Q
86	1220809	1.085849894	1.002160975	0.08368891875	0.007003835122	7.707227238	A	M
71	1220904	1.086442042	0.8804080805	0.2060339616	0.04244999335	18.96410058	R	H
43	1221635	1.087111726	0.9507579781	0.1363537478	0.01859234454	12.54275385	L	Y
40	1221140	1.08740334	1.004389451	0.0830138892	0.006891305801	7.634139617	Q	D
48	1222005	1.0879454	0.94256612	0.1453792799	0.02113513504	13.36273677	M	I
50	1221690	1.088269263	0.8938526758	0.1944165876	0.03779780953	17.8647504	L	S
28	1221583	1.088554702	0.9380772893	0.1504774131	0.02264345185	13.82359681	L	E
25	1222032	1.090135595	0.9237489262	0.1663866691	0.02768452366	15.26293333	F	T
47	1222306	1.09305517	0.9407583381	0.1522968315	0.02319432489	13.93313309	S	M
73	1221460	1.094611361	0.9661340408	0.1284773202	0.0165064218	11.7372544	H	D
43	1221629	1.099172896	0.9432227446	0.155950151	0.0243204496	14.18795456	L	F
25	1222021	1.09997981	0.8508279846	0.2491518251	0.06207663194	22.65058166	F	Q
43	1221628	1.101712342	1.032523274	0.06918906805	0.004787127137	6.280139144	L	M
25	1222017	1.108343309	0.8804081424	0.227935167	0.05195444034	20.56539387	F	R
68	1220761	1.108898406	0.9829799736	0.1259184323	0.01585545159	11.35527219	A	C
71	1220903	1.110108777	0.8427149564	0.2673938206	0.07149945527	24.08717291	R	G
86	1220804	1.110305702	0.9250208398	0.1852848627	0.03433048034	16.68773404	A	G
47	1222299	1.135883369	0.982349718	0.1535336509	0.02357258197	13.51667391	S	Q
50	1221692	1.150669932	0.9439554489	0.2067144832	0.04273087757	17.96470712	L	T
50	1221694	1.185447517	0.8742600922	0.3111874246	0.09683761326	26.25062858	L	Y
