# Supplementary material for: VEFill: a model for accurate and generalizable deep mutational scanning score imputation across protein domains
Source: bioRxiv. 2025 Aug 14:2025.05.14.653991. Originally published 2025 May 14. Preprint. [Version 2] doi: 10.1101/2025.05.14.653991 (PMC12132439; doi:10.1101/2025.05.14.653991)
Supplement: Supplement 1 — Supplementary Table S1. Metadata for domains used in the 140-, 521-, and 127-domain (Pfam-unique) model datasets. Includes MaveDB accession, domain name, species, UniProt ID, Pfam ID. Train/test split assignments are indicated for each dataset where applicable. Supplementary Table S2. List of the 25 amino acid substitution matrices used in VEFill. Each row includes the matrix name, its source (Biopython or external repository), the corresponding VEFill feature name, and the original citation. Supplementary Table S3. Complete list of input features used in the VEFill model. Supplementary Table S4. Performance comparison of different model architectures using the same input feature set. Models evaluated include LightGBM (used in VEFill), a fully connected neural network (FCNN), and a transformer-based architecture. Reported metrics include RMSE, MAE, and R2 for both training and test sets. Variants of the FCNN included adjustments to regularization, architecture depth, and optimizer settings. All models were trained using the same 140-domain dataset. Supplementary Table S5. Performance metrics (RMSE, MAE, R2, Pearson r) for both the training and test sets of the general VEFill model, evaluated across multiple feature set configurations. Each row represents a unique feature combination used to evaluate model performance. Supplementary Table S6. Domain-wise evaluation results for the general model under a LOPO strategy. The table reports RMSE, MAE, coefficient of determination (R2), and Pearson correlation (r) for both the training and test sets across 140 individual protein domains. Additionally, the number of mutations in the training and test sets for each domain is provided. Supplementary Table S7. Per-protein model performance metrics (RMSE, MAE, R2, Pearson r) for both training and test sets for 140 domains using an 90/10 random train/test split. Models were trained using all input features except ESM-1v difference vector. The table also includes the number of mut [file media-1.zip › Supplementary_Table_S18.csv]

position_out	mutation_id	y_true	y_pred	absolute_error	squared_error	percentage_error	wt_residue	variant_residue
34	1551501	0.8933753992	0.2916090266	0.6017663726	0.3621227671	67.35873555	H	C
9	1551541	0.8973863015	0.3004063798	0.5969799217	0.3563850269	66.52429625	H	C
8	1551231	0.1727621293	0.7575115305	0.5847494012	0.3419318622	338.4708231	D	P
14	1551808	0.3118324611	0.8533466084	0.5415141473	0.2932375717	173.6554768	S	P
9	1551549	-0.2402212014	0.28466032	0.5248815215	0.2755006116	-218.4992492	H	F
37	1551521	0.9449812308	0.4322703806	0.5127108502	0.2628724159	54.25619404	H	C
27	1551667	0.3756129498	0.8861743578	0.510561408	0.2606729514	135.9275308	L	P
22	1551350	0.2737296894	0.7789152303	0.5051855409	0.2552124308	184.5563563	Q	P
20	1551195	0.04747615449	0.5334527416	0.4859765871	0.2361732432	1023.622474	D	W
25	1551267	-0.253752024	0.2184562313	0.4722082553	0.2229806363	-186.0904389	C	L
20	1551190	0.08576759214	0.535918562	0.4501509699	0.2026358957	524.8497231	D	F
36	1551485	0.376949895	0.8099375621	0.4329876671	0.1874783199	114.8661063	G	I
13	1551618	0.3715064798	0.7952784672	0.4237719874	0.1795826973	114.0685319	L	D
20	1551191	0.1037116753	0.525270753	0.4215590777	0.177712056	406.4721512	D	P
20	1551183	0.9671926872	0.5473081479	0.4198845393	0.1763030263	43.41270823	D	E
24	1551574	0.2618213803	0.680260917	0.4184395367	0.1750916459	159.818704	I	W
20	1551181	0.9548302986	0.5394791684	0.4153511301	0.1725165613	43.49999479	D	C
11	1551608	0.2220202817	0.6293471309	0.4073268492	0.1659151621	183.4638016	L	P
10	1551450	0.223520466	0.623658116	0.40013765	0.160110139	179.016113	G	P
25	1551266	-0.1125816011	0.2810045119	0.393586113	0.1549100283	-349.6007423	C	I
20	1551179	0.927882507	0.5376603692	0.3902221378	0.1522733168	42.05512388	D	R
25	1551277	-0.07700568447	0.3127886148	0.3897942992	0.1519395957	-506.1889936	C	V
22	1551354	0.448276753	0.8230021146	0.3747253615	0.1404190966	83.59241451	Q	W
17	1551250	0.6663963648	0.2920908884	0.3743054764	0.1401045897	56.16859518	C	F
28	1551289	-0.06991416214	0.2973013857	0.3672155479	0.1348472586	-525.2377153	C	M
9	1551550	-0.1515167251	0.2111859249	0.36270265	0.1315532123	-239.3812628	H	P
21	1551132	0.3088280884	0.6638398962	0.3550118079	0.1260333837	114.9545075	R	P
7	1551776	0.4354911174	0.7858091242	0.3503180068	0.1227227059	80.4420556	P	N
15	1551848	0.4561467308	0.8015607989	0.3454140681	0.1193108785	75.72433272	T	P
6	1551305	-0.1008765333	0.242301431	0.3431779642	0.1177711151	-340.1960329	C	H
28	1551282	0.05558218153	0.3941790769	0.3385968954	0.1146478576	609.1824504	C	Q
36	1551490	0.4393038105	0.7767707268	0.3374669163	0.1138839196	76.81857253	G	P
16	1551883	1.126748519	0.7896701957	0.3370783237	0.1136217963	29.916021	Y	I
25	1551258	0.0509615686	0.3837760271	0.3328144585	0.1107654638	653.0694947	C	A
9	1551551	-0.02493821866	0.2997390703	0.3246772889	0.1054153419	-1301.926547	H	S
36	1551496	0.4809510587	0.8007314349	0.3197803762	0.102259489	66.48917189	G	V
20	1551192	0.8621370766	0.5460691186	0.316067958	0.09989895406	36.66098658	D	S
20	1551185	0.8590751764	0.5448885174	0.3141866591	0.09871325673	36.57266182	D	H
9	1551547	0.005034333838	0.3178705676	0.3128362338	0.09786650917	6214.054209	H	K
32	1551470	0.779863525	0.470393389	0.309470136	0.09577176507	39.68260164	G	P
32	1551469	0.1292902209	0.4364642151	0.3071739942	0.09435586272	237.5848631	G	F
6	1551298	-0.05450580415	0.2505009419	0.305006746	0.09302911513	-559.5858107	C	A
28	1551295	-0.1415118261	0.15960989	0.3011217161	0.0906742879	-212.7890822	C	W
28	1551286	-0.09129572212	0.2035500213	0.2948457434	0.08693401242	-322.9568008	C	I
37	1551525	-0.01050059181	0.2831655487	0.2936661405	0.08623980207	-2796.662758	H	I
45	1551109	1.167866609	0.8748716351	0.2929949737	0.08584605459	25.08805128	A	I
10	1551439	1.117693624	0.826187819	0.2915058046	0.08497563411	26.08101169	G	N
28	1551285	0.006148904213	0.2972866513	0.2911377471	0.08476118779	4734.790737	C	H
9	1551538	0.02457230023	0.3091713689	0.2845990687	0.08099662991	1158.210937	H	R
37	1551529	0.06935045483	0.3499190474	0.2805685926	0.07871873516	404.5663338	H	F
7	1551790	1.065314976	0.7858091242	0.2795058516	0.07812352108	26.23692128	P	T
25	1551270	0.07418222409	0.3505213952	0.2763391711	0.07636333748	372.5140012	C	F
10	1551456	0.48079763	0.7566210226	0.2758233926	0.0760785439	57.36787691	G	V
9	1551537	-0.0001249079089	0.2744994682	0.2746243761	0.07541854797	-219861.4792	H	A
1	1551895	0.6099131157	0.882771293	0.2728581773	0.07445158494	44.73722081	V	R
9	1551542	0.03626725067	0.3088653404	0.2725980898	0.07430971855	751.6370409	H	Q
32	1551474	0.2224453306	0.493730553	0.2712852224	0.0735956719	121.9559079	G	W
28	1551287	-0.1159996907	0.1529104639	0.2689101546	0.07231267125	-231.8197169	C	L
2	1551079	1.119870589	0.8512205992	0.2686499901	0.07217281718	23.98937812	A	T
7	1551777	0.5193966592	0.7858091242	0.2664124651	0.07097560155	51.29267976	P	D
6	1551303	0.05433372977	0.3201444872	0.2658107575	0.07065535879	489.2186835	C	E
15	1551847	0.6180553142	0.8833179007	0.2652625864	0.07036423977	42.91890715	T	F
11	1551604	1.033084939	0.7713077615	0.2617771778	0.06852729081	25.33936638	L	H
26	1551928	1.029130096	0.7717362697	0.2573938264	0.06625158187	25.01081519	V	P
28	1551297	-0.05709193457	0.2000779096	0.2571698442	0.06613632876	-450.4486424	C	V
7	1551779	1.038345828	0.7858091242	0.2525367042	0.06377478696	24.32105925	P	Q
9	1551540	0.0194076461	0.2712902851	0.251882639	0.06344486381	1297.852597	H	D
25	1551269	0.03208256477	0.281725133	0.2496425682	0.06232141188	778.1253463	C	M
20	1551194	0.7825877353	0.5435397916	0.2390479437	0.05714391938	30.54583313	D	T
28	1551279	-0.002906365265	0.2347207396	0.2376271049	0.05646664098	-8176.09224	C	R
6	1551299	0.0007078114838	0.2364277202	0.2357199088	0.05556387539	33302.63978	C	R
7	1551780	0.5541842633	0.7858091242	0.231624861	0.05365007623	41.79564025	P	E
31	1551591	1.096852948	0.8671903499	0.2296625982	0.05274490903	20.93832164	I	S
6	1551300	0.1113890497	0.3385838749	0.2271948252	0.0516174886	203.9651347	C	N
31	1551580	1.061909379	0.8350534794	0.2268559	0.05146359935	21.36301876	I	D
28	1551296	0.08083478285	0.3070856913	0.2262509085	0.05118947358	279.893012	C	Y
8	1551227	1.04842247	0.8225550548	0.225867415	0.05101608916	21.54354962	D	L
32	1551465	0.2433650895	0.4692175159	0.2258524263	0.05100931849	92.80395424	G	I
10	1551445	0.5553050469	0.781035595	0.2257305481	0.05095428035	40.6498283	G	I
20	1551189	0.3151651139	0.5407686837	0.2256035698	0.05089697071	71.58265933	D	M
23	1551648	1.048216919	0.822737908	0.2254790115	0.05084078461	21.51072047	L	P
16	1551891	1.029300276	0.8039120209	0.2253882549	0.05079986546	21.8972306	Y	T
8	1551236	1.049182606	0.8251826453	0.2239999607	0.05017598237	21.34994989	D	Y
34	1551514	0.1046596764	0.3278454123	0.2231857358	0.04981187268	213.2490214	H	W
2	1551066	1.039779342	0.8172287783	0.222550564	0.04952875353	21.40363392	A	C
12	1551161	0.6336084057	0.8553408701	0.2217324643	0.04916528574	34.99518982	D	C
24	1551563	0.543224289	0.760949157	0.217724868	0.04740411816	40.08010548	I	E
8	1551229	1.056783299	0.8394993537	0.2172839456	0.047212313	20.56087996	D	M
28	1551294	0.01761301755	0.2340613319	0.2164483143	0.04684987276	1228.911024	C	T
5	1551737	0.5913481101	0.8054989509	0.2141508407	0.04586058259	36.21400611	K	D
17	1551244	0.4428518908	0.2310230517	0.2118288391	0.04487145707	47.83288578	C	G
9	1551554	-0.02648645367	0.1851505731	0.2116370267	0.04479023108	-799.038744	H	W
35	1551370	0.6395606916	0.8482638026	0.208703111	0.04355698853	32.6322605	Q	P
37	1551534	0.05044922754	0.2573164963	0.2068672687	0.04279406688	410.0504187	H	W
10	1551444	1.001654414	0.795075533	0.2065788808	0.04267483401	20.62376784	G	H
31	1551585	1.029078709	0.8229153161	0.2061633925	0.04250334439	20.03378272	I	H
25	1551275	-0.02215776903	0.181139683	0.203297452	0.041329854	-917.4996442	C	W
45	1551117	0.9635194748	0.7612753264	0.2022441483	0.04090269554	20.9901464	A	W
21	1551121	1.071176499	0.8696234659	0.2015530334	0.04062362526	18.81604325	R	D
8	1551226	1.029320964	0.8278707272	0.2014502372	0.04058219807	19.57117791	D	I
7	1551774	0.9865311095	0.7858091242	0.2007219853	0.04028931538	20.3462398	P	A
16	1551886	0.9890717926	0.7888512379	0.2002205547	0.04008827052	20.24327821	Y	M
10	1551440	0.9936032447	0.7936002316	0.2000030131	0.04000120524	20.12906199	G	D
32	1551466	0.2254052564	0.4248974299	0.1994921735	0.03979712728	88.50378055	G	L
25	1551272	0.1734169542	0.3709129562	0.197496002	0.03900467082	113.8850598	C	S
32	1551475	0.2574356154	0.4548000815	0.1973644661	0.0389527325	76.66556388	G	Y
27	1551658	0.7173588503	0.9145372715	0.1971784212	0.03887932979	27.48672036	L	C
17	1551247	0.01780161672	0.2146651709	0.1968635542	0.03875525897	1105.87458	C	L
21	1551125	1.02469875	0.827941321	0.1967574288	0.03871348579	19.20149008	R	G
6	1551317	-0.07092419545	0.1256188342	0.1965430296	0.03862916249	-277.117038	C	V
31	1551587	1.066542939	0.8725444431	0.1939984962	0.03763541652	18.18946889	I	K
24	1551559	0.592704943	0.7866640019	0.1939590589	0.03762011655	32.72438694	I	N
6	1551315	-0.05926845975	0.1345701554	0.1938386151	0.03757340872	-327.0518855	C	W
5	1551745	0.9905320013	0.7970405834	0.193491418	0.03743892883	19.53409054	K	M
27	1551657	1.137224916	0.9439896239	0.1932352924	0.03733987821	16.99182717	L	D
21	1551133	1.067507291	0.876131047	0.191376244	0.03662486678	17.92739456	R	S
31	1551584	0.9981173452	0.8069662335	0.1911511117	0.03653874749	19.1511662	I	G
27	1551661	0.7503450187	0.9403994107	0.190054392	0.0361206719	25.32893365	L	G
31	1551596	1.032173977	0.842273334	0.1899006433	0.03606225434	18.39812352	I	V
8	1551237	1.012118798	0.8226862199	0.1894325781	0.03588470165	18.71643709	D	V
31	1551579	1.058937574	0.8696377163	0.1892998581	0.03583443626	17.87639448	I	N
20	1551187	0.3440518864	0.5325866951	0.1885348087	0.03554537409	54.79836505	D	L
9	1551556	0.01442173406	0.2027787058	0.1883569717	0.0354783488	1306.063272	H	V
28	1551288	0.2560705071	0.4441401113	0.1880696043	0.03537017605	73.44446121	C	K
6	1551316	0.07973842504	0.2661815375	0.1864431124	0.03476103417	233.8184035	C	Y
9	1551553	0.08112789239	0.2666391552	0.1855112628	0.03441442862	228.6652067	H	T
2	1551070	1.03027664	0.8448374458	0.1854391945	0.03438769486	17.99897108	A	H
21	1551119	0.9998091318	0.8161140283	0.1836951034	0.03374389102	18.37301717	R	A
31	1551577	1.021954518	0.8388471483	0.1831073701	0.03352830899	17.91736979	I	A
9	1551548	0.09876658639	0.2817069706	0.1829403842	0.03346718418	185.2249743	H	M
6	1551311	-0.07105570767	0.111392036	0.1824477437	0.03328717917	-256.7671897	C	P
20	1551197	0.3584455535	0.5407686837	0.1823231302	0.03324172381	50.86494404	D	V
2	1551076	0.911823548	0.7297208759	0.1821026721	0.03316138318	19.97126226	A	P
3	1551718	0.6207728508	0.8012644146	0.1804915638	0.0325772046	29.07529921	K	C
24	1551570	0.4641385706	0.6445858877	0.1804473171	0.03256123426	38.87789737	I	P
34	1551506	0.07452658775	0.2548809903	0.1803544025	0.03252771052	242.0000807	H	L
31	1551582	1.02847407	0.849070918	0.179403152	0.03218549096	17.44362423	I	Q
8	1551218	1.016261173	0.8374858039	0.1787753687	0.03196063244	17.59147879	D	A
7	1551786	0.963692324	0.7858091242	0.1778831997	0.03164243275	18.45850541	P	M
32	1551467	0.739382108	0.561812227	0.1775698809	0.03153106262	24.01598294	G	K
16	1551892	0.9606197458	0.7837445859	0.1768751599	0.03128482219	18.41260922	Y	W
22	1551349	0.7185948222	0.8954511471	0.1768563248	0.03127815962	24.61141095	Q	F
21	1551137	1.000541238	0.8237147406	0.1768264976	0.03126761027	17.67308442	R	Y
8	1551230	0.9655616314	0.7888821014	0.17667953	0.03121565633	18.29811006	D	F
6	1551309	-0.03752457046	0.1380526063	0.1755771768	0.03082734501	-467.8992314	C	M
37	1551535	0.1509940745	0.3255655853	0.1745715108	0.03047521237	115.6148089	H	Y
31	1551588	1.016486077	0.8422070776	0.1742789991	0.03037316954	17.14524214	I	M
11	1551600	0.9910158456	0.8169455689	0.1740702768	0.03030046125	17.56483285	L	C
3	1551723	1.031996457	0.8589151157	0.1730813408	0.02995715053	16.77150534	K	I
18	1551331	0.962285505	0.7895532408	0.1727322641	0.02983643507	17.9502095	Q	P
31	1551583	1.05301799	0.8804143602	0.1726036294	0.02979201288	16.3913277	I	E
16	1551881	0.627156926	0.7994380422	0.1722811162	0.02968078301	27.47017678	Y	G
8	1551234	1.051271479	0.8794850501	0.1717864284	0.02951057699	16.3408246	D	T
8	1551225	1.038402555	0.8686523683	0.1697501867	0.02881512589	16.34724278	D	H
44	1551424	1.102380786	0.933309499	0.1690712868	0.02858510002	15.3369225	E	H
44	1551430	1.021912474	0.8530703499	0.1688421241	0.02850766286	16.52217077	E	P
3	1551717	1.024030711	0.8558575205	0.1681731904	0.02828222198	16.42267059	K	D
24	1551573	0.9475766383	0.7802558406	0.1673207977	0.02799624935	17.65775885	I	T
16	1551879	0.970528877	0.8040133145	0.1665155625	0.02772743255	17.15719815	Y	Q
45	1551113	1.004038265	0.8375273919	0.1665108727	0.02772587072	16.58411622	A	P
11	1551602	1.005368336	0.8396332321	0.1657351038	0.02746812463	16.48501329	L	E
16	1551880	0.9668523278	0.8014162874	0.1654360404	0.02736908346	17.11078679	Y	E
9	1551539	0.1623311137	0.3275291332	0.1651980195	0.02729038565	101.7660852	H	N
41	1551867	0.7456280373	0.9098556425	0.1642276051	0.02697070629	22.02540636	T	F
12	1551171	0.9669290755	0.8032282801	0.1637007954	0.0267979504	16.92996927	D	P
27	1551670	0.7877772156	0.9513028003	0.1635255847	0.02674061685	20.75784644	L	T
8	1551228	1.046637919	0.8831383966	0.163499522	0.0267320937	15.6214025	D	K
16	1551888	0.6207328085	0.7837445859	0.1630117775	0.0265728396	26.26118279	Y	P
16	1551893	0.9481352282	0.7856045799	0.1625306483	0.02641621164	17.1421379	Y	V
6	1551310	0.3631609999	0.2008470301	0.1623139698	0.0263458248	44.69476894	C	F
24	1551560	0.572543051	0.7346750861	0.1621320351	0.02628679679	28.31787667	I	D
20	1551186	0.3688030249	0.5303342413	0.1615312164	0.02609233388	43.79877754	D	I
17	1551255	0.0685869819	0.2297167487	0.1611297668	0.02596280175	234.9276238	C	W
31	1551593	1.052454728	0.891871669	0.1605830591	0.02578691887	15.25795408	I	T
21	1551127	0.6475157593	0.8078375701	0.1603218109	0.02570308305	24.75952262	R	I
27	1551659	1.127409217	0.9672046626	0.1602045545	0.02566549929	14.20997381	L	Q
17	1551245	0.1820333202	0.3419043716	0.1598710515	0.0255587531	87.82515823	C	H
32	1551461	0.4252249425	0.5839355682	0.1587106257	0.02518906271	37.32392196	G	C
45	1551103	0.9944708276	0.8361659883	0.1583048393	0.02506042213	15.91850006	A	R
21	1551124	1.042982725	0.8850055462	0.157977179	0.02495678909	15.14667263	R	E
17	1551239	0.516465764	0.359409143	0.157056621	0.02466678219	30.40988037	C	R
20	1551188	0.6999391209	0.5435397916	0.1563993293	0.02446075022	22.34470466	D	K
21	1551126	1.028692968	0.8724669123	0.1562260556	0.02440658044	15.18684976	R	H
23	1551638	1.081446678	0.925848467	0.1555982114	0.02421080339	14.38796887	L	D
2	1551064	1.095771806	0.9408249708	0.1549468356	0.02400852187	14.14042912	A	N
2	1551075	1.009167014	0.8548174339	0.1543495802	0.02382379292	15.29475083	A	F
3	1551727	0.9070885476	0.7528809327	0.1542076149	0.02377998848	17.00028242	K	P
16	1551875	0.9567009407	0.8026847002	0.1540162405	0.02372100235	16.09868183	Y	R
27	1551664	1.126236645	0.9724101425	0.1538265029	0.023662593	13.658453	L	K
2	1551077	1.044583082	0.8918857964	0.1526972855	0.02331646101	14.61801251	A	S
21	1551129	1.063293508	0.9109907523	0.1523027554	0.02319612932	14.32367962	R	K
10	1551446	0.88402686	0.7336145936	0.1504122664	0.02262384989	17.01444529	G	L
9	1551543	0.1368984555	0.2866056688	0.1497072132	0.0224122497	109.3563932	H	E
1	1551903	1.035749754	0.8862057063	0.1495440472	0.02236342205	14.43824116	V	I
31	1551578	1.003278129	0.8537570439	0.1495210846	0.02235655474	14.90325368	I	R
26	1551932	0.9353704146	0.78633596	0.1490344547	0.02221126867	15.93320168	V	W
45	1551108	1.026612771	0.8779534783	0.1486592927	0.02209958532	14.48056141	A	G
11	1551598	1.000481842	0.8523649874	0.1481168547	0.02193860266	14.80455202	L	R
12	1551166	0.9835532981	0.8354673061	0.148085992	0.02192946104	15.05622444	D	I
16	1551884	0.9459288982	0.7979571933	0.1479717049	0.02189562546	15.64300501	Y	L
36	1551495	0.6371274554	0.7845159103	0.1473884549	0.02172335664	23.13327635	G	Y
16	1551882	0.9473030161	0.800108108	0.1471949081	0.02166634097	15.53831304	Y	H
28	1551292	0.1186120108	0.2646661818	0.146054171	0.02133182086	123.136072	C	S
6	1551304	0.03077364916	0.1764541331	0.145680484	0.0212228034	473.3935946	C	G
13	1551620	0.9906734841	0.8450599503	0.1456135338	0.02120330122	14.6984386	L	Q
16	1551887	0.930771558	0.7856045799	0.1451669781	0.02107345153	15.59641319	Y	F
26	1551931	1.053659334	0.9090070596	0.1446522739	0.02092428035	13.72856191	V	T
45	1551116	1.020915421	0.8773887004	0.1435267206	0.02059991953	14.0586299	A	T
21	1551120	1.046550493	0.9035701178	0.1429803752	0.02044338768	13.66206181	R	N
45	1551114	0.7570380869	0.899906859	0.1428687721	0.02041148603	18.8720719	A	S
13	1551619	0.9655936652	0.8241204178	0.1414732474	0.02001467973	14.65142663	L	C
24	1551562	0.6011830963	0.7426385657	0.1414554694	0.02000964982	23.52951542	I	Q
31	1551586	0.9795964528	0.8384403399	0.1411561129	0.01992504822	14.40961863	I	L
11	1551605	1.015745962	0.8749315465	0.1408144153	0.01982869957	13.86315286	L	K
10	1551453	0.653167728	0.7937280028	0.1405602747	0.01975719084	21.51978255	G	T
8	1551223	1.044044513	0.9038757935	0.1401687197	0.01964726997	13.42555015	D	E
4	1551146	0.8022024494	0.9418417557	0.1396393063	0.01949913587	17.40699077	R	H
11	1551613	0.9694403942	0.832740889	0.1366995052	0.01868675472	14.10086747	L	Y
16	1551885	0.9412466202	0.8052406353	0.1360059849	0.01849762793	14.44955891	Y	K
2	1551065	1.053467131	0.9174949206	0.13597221	0.0184884419	12.90711462	A	D
44	1551435	0.7678641865	0.9035394948	0.1356753083	0.01840778929	17.6691804	E	Y
24	1551561	0.95666557	0.8211144162	0.1355511539	0.01837411531	14.1691264	I	C
23	1551652	1.001189256	0.8656606072	0.1355286487	0.01836801461	13.53676619	L	W
9	1551544	0.09009255952	0.2249993035	0.134906744	0.01819982957	149.7423813	H	G
45	1551106	1.044237384	0.9096368991	0.1346004844	0.01811729041	12.88983583	A	Q
6	1551302	0.1110382792	0.2453738221	0.1343355429	0.01804603809	120.9812903	C	Q
21	1551123	1.047107748	0.9132377903	0.1338699578	0.01792116561	12.78473568	R	Q
14	1551796	1.093720974	0.960428961	0.1332920129	0.01776676072	12.18702175	S	N
13	1551623	0.6609372664	0.7939405427	0.1330032764	0.01768987153	20.12343427	L	H
6	1551312	0.06135988306	0.1935422864	0.1321824034	0.01747218776	215.4215373	C	S
28	1551291	0.1176047471	0.2487050591	0.131100312	0.0171872918	111.4753573	C	P
18	1551336	1.07962342	0.9486974874	0.1309259322	0.01714159972	12.12700001	Q	Y
22	1551341	1.041800143	0.9109785285	0.1308216146	0.01711429484	12.55726594	Q	C
5	1551747	0.6564465239	0.7868151159	0.130368592	0.01699596978	19.85974291	K	P
3	1551720	1.019555985	0.8894829076	0.1300730778	0.01691900556	12.75781611	K	E
25	1551265	0.2018714035	0.3315123687	0.1296409652	0.01680677985	64.21957887	C	H
12	1551165	1.016712983	0.8871576737	0.1295553093	0.01678457818	12.74256467	D	H
2	1551073	1.061475588	0.9328538072	0.1286217807	0.01654356247	12.11726225	A	K
7	1551785	0.6577425593	0.7858091242	0.128066565	0.01640104507	19.47062163	P	K
2	1551071	1.040566841	0.9129231331	0.1276437074	0.01629291605	12.26674755	A	I
28	1551283	0.2958028664	0.4230926839	0.1272898175	0.01620269764	43.03197567	C	E
36	1551494	0.5910216987	0.7177266823	0.1267049836	0.01605415287	21.4382964	G	W
7	1551783	0.9082631213	0.7816162588	0.1266468625	0.01603942778	13.94385168	P	I
12	1551169	0.9524497846	0.8259961723	0.1264536123	0.01599051607	13.27666974	D	M
2	1551068	1.086732928	0.961276758	0.1254561696	0.01573925049	11.54434235	A	E
7	1551788	0.9111201385	0.7858091242	0.1253110142	0.01570285029	13.75351163	P	S
1	1551902	0.7249281773	0.84923754	0.1243093627	0.01545281766	17.14781776	V	H
32	1551468	0.3373818425	0.4616502641	0.1242684216	0.0154426406	36.83316821	G	M
26	1551917	1.046090007	0.9223928852	0.1236971215	0.01530097786	11.82471113	V	D
21	1551122	1.00874924	0.8853258738	0.1234233658	0.01523332723	12.23528712	R	C
25	1551263	0.283025573	0.406316319	0.1232907461	0.01520060807	43.56169825	C	E
42	1551707	1.027311509	0.9041654833	0.1231460257	0.01516494365	11.98721368	L	P
4	1551142	0.7515823253	0.8742340089	0.1226516836	0.01504343548	16.31912825	R	C
8	1551222	1.027639856	0.9050738729	0.1225659828	0.01502242015	11.9269394	D	Q
24	1551566	0.9323352093	0.8100071984	0.1223280109	0.01496414225	13.12060402	I	L
10	1551448	0.922359341	0.8003976424	0.1219616986	0.01487465592	13.22279649	G	M
23	1551644	0.8392609183	0.9610897953	0.1218288771	0.01484227529	14.51620997	L	I
37	1551531	0.3222315764	0.4439570531	0.1217254766	0.01481709166	37.77577541	H	S
32	1551476	0.3258387191	0.4474684451	0.121629726	0.01479379024	37.32819916	G	V
8	1551235	0.8948362753	0.7738789554	0.1209573199	0.01463067323	13.51725709	D	W
17	1551256	0.2334556914	0.3543938373	0.1209381459	0.01462603513	51.80346865	C	Y
33	1551095	0.7252198186	0.8458568487	0.1206370301	0.01455329304	16.6345468	A	F
10	1551455	0.8753523659	0.7552005891	0.1201517769	0.01443644949	13.72610409	G	Y
17	1551238	0.3591987489	0.2391535921	0.1200451568	0.01441083967	33.42026028	C	A
20	1551178	0.414876147	0.5337185729	0.1188424259	0.01412352219	28.64527805	D	A
21	1551128	0.9295776305	0.8113295632	0.1182480673	0.01398260541	12.72062315	R	L
23	1551642	0.9993219506	0.8825960049	0.1167259457	0.01362494641	11.68051454	L	G
39	1551687	0.9678640629	0.8516498597	0.1162142032	0.01350574102	12.0072857	L	P
25	1551264	0.2256963638	0.3412478089	0.1155514451	0.01335213647	51.19774335	C	G
26	1551929	1.084283007	0.9687791208	0.1155038862	0.01334114774	10.65255893	V	S
13	1551615	0.9595245893	0.8442638676	0.1152607217	0.01328503397	12.01227389	L	A
2	1551081	0.9727518913	0.8579967447	0.1147551467	0.01316874369	11.7969595	A	Y
17	1551252	0.438378233	0.3244954159	0.1138828171	0.01296929604	25.97820981	C	S
37	1551518	0.3234832983	0.4365290324	0.1130457341	0.012779338	34.94638971	H	R
24	1551576	0.948767229	0.8360215102	0.1127457188	0.0127115971	11.88339092	I	V
27	1551660	1.063000532	0.9503413677	0.112659164	0.01269208724	10.59822273	L	E
12	1551159	0.7855061506	0.8980291262	0.1125229756	0.01266142004	14.32490064	D	R
45	1551118	0.9780081088	0.8655797978	0.112428311	0.01264012511	11.495642	A	V
31	1551594	0.8697264247	0.7574745028	0.1122519219	0.01260049397	12.90657829	I	W
34	1551511	0.3105552457	0.4228055566	0.112250311	0.01260013231	36.14503781	H	S
42	1551701	1.050189002	0.9381404026	0.1120485994	0.01255488863	10.66937467	L	G
8	1551221	0.8967102543	0.7854498797	0.1112603745	0.01237887094	12.40761707	D	C
30	1551945	1.096223617	0.9859020727	0.1103215442	0.01217084311	10.06378101	V	K
14	1551803	1.02338603	0.9131039697	0.1102820605	0.01216213286	10.77619366	S	I
22	1551342	1.072296349	0.9621920598	0.1101042887	0.0121229544	10.2680839	Q	E
15	1551845	1.047796475	0.9381492893	0.1096471862	0.01202250543	10.46455001	T	K
21	1551130	0.9838129056	0.874359689	0.1094532166	0.01198000662	11.12540972	R	M
23	1551641	1.065731416	0.9563488017	0.1093826139	0.01196455622	10.26361917	L	E
13	1551626	0.9691787846	0.8597979693	0.1093808153	0.01196416275	11.28592753	L	M
36	1551493	0.7979099162	0.9071933124	0.1092833961	0.01194286067	13.69620729	G	T
20	1551196	0.4297000017	0.5383028633	0.1086028616	0.01179458154	25.27411243	D	Y
24	1551568	0.9588799085	0.8502843971	0.1085955114	0.0117929851	11.32524631	I	M
15	1551853	0.80245872	0.9109642718	0.1085055518	0.01177345478	13.52163658	T	V
35	1551360	0.8574054131	0.9654358464	0.1080304333	0.01167057453	12.59969108	Q	D
10	1551442	0.9725550167	0.8646390292	0.1079159876	0.01164586038	11.09613191	G	Q
4	1551140	1.070760727	0.9636655976	0.1070951292	0.0114693667	10.00177972	R	N
3	1551730	0.9867840433	0.8798123639	0.1069716794	0.01144294019	10.84043465	K	T
33	1551096	0.9416937591	0.8350629185	0.1066308406	0.01137013616	11.32330331	A	P
32	1551464	0.5100030724	0.6164581144	0.106455042	0.01133267596	20.87341189	G	H
27	1551656	1.055443885	0.9498877264	0.1055561584	0.01114210258	10.00111517	L	N
39	1551691	0.9651959118	0.8598583289	0.1053375829	0.01109600638	10.91359605	L	W
29	1551768	1.011691013	0.9065716992	0.1051193138	0.01105007012	10.39045641	P	S
15	1551839	1.038684186	0.9335703875	0.1051137982	0.01104891057	10.11989974	T	Q
45	1551104	1.001879318	0.8970250756	0.1048542424	0.01099441215	10.46575576	A	D
4	1551151	0.9589966985	0.854322184	0.1046745145	0.01095675399	10.91500259	R	F
1	1551898	0.9713444049	0.8668536103	0.1044907946	0.01091832616	10.75733737	V	C
5	1551746	0.8713588152	0.7672666159	0.1040921994	0.01083518597	11.94596274	K	F
26	1551925	1.112599577	1.008547551	0.1040520262	0.01082682416	9.352154029	V	K
31	1551581	0.8973335792	0.7934226067	0.1039109725	0.01079749021	11.57997148	I	C
14	1551812	1.01637596	0.9132693481	0.1031066124	0.01063097351	10.14453474	S	Y
22	1551355	1.019866313	0.9174303792	0.1024359339	0.01049312056	10.04405505	Q	Y
7	1551787	0.6793480424	0.7816162588	0.1022682165	0.0104587881	15.05387667	P	F
3	1551721	0.9476033332	0.8453531174	0.1022502158	0.01045510663	10.79040272	K	G
1	1551913	0.7736155936	0.8748937216	0.101278128	0.01025725921	13.09153136	V	Y
15	1551852	1.000790168	0.9004651056	0.1003250622	0.0100651181	10.02458511	T	Y
28	1551290	0.208778164	0.3084443241	0.09966616002	0.009933343453	47.7378276	C	F
17	1551254	0.2949885398	0.3943781511	0.09938961133	0.00987829484	33.69270257	C	T
45	1551105	0.9416837485	0.8429133486	0.09877039985	0.009755591887	10.48870175	A	C
18	1551325	1.035000295	0.9368850726	0.09811522279	0.009626596943	9.479728965	Q	H
21	1551131	0.8858320997	0.7878294884	0.09800261134	0.009604511829	11.06333936	R	F
8	1551224	0.7549225194	0.8516968692	0.09677434979	0.009365274776	12.81911021	D	G
13	1551617	0.7042056265	0.8007171353	0.09651150879	0.009314471329	13.70501813	L	N
28	1551284	0.1378678793	0.2341471926	0.09627931329	0.009269706168	69.83447761	C	G
24	1551571	0.6896555943	0.7856956204	0.0960400261	0.009223686612	13.92579526	I	S
1	1551905	0.9946069714	0.8990308819	0.09557608945	0.009134788874	9.609432891	V	K
38	1551394	0.744910613	0.840385405	0.09547479199	0.009115435906	12.81694613	Q	W
38	1551390	0.9696165803	0.875543507	0.09407307329	0.008849743118	9.702090002	Q	P
7	1551784	0.8755559142	0.7816162588	0.09393965541	0.008824658858	10.72914407	P	L
15	1551837	0.9943480312	0.9008743958	0.0934736354	0.008737320515	9.400494843	T	D
38	1551395	0.8554079704	0.9485844561	0.09317648579	0.008681857505	10.89263708	Q	Y
8	1551219	0.9660441409	0.8729327391	0.09311140185	0.008669733155	9.638421052	D	R
15	1551844	0.8037821176	0.8965023547	0.09272023714	0.008597042376	11.5354939	T	L
13	1551631	0.9213823092	0.8292111966	0.09217111255	0.008495513989	10.00356873	L	T
34	1551508	0.3452368712	0.2531871376	0.09204973362	0.008473153459	26.662776	H	M
42	1551697	1.028264515	0.9365014536	0.09176306179	0.00842045951	8.92407162	L	D
43	1551215	0.7887969592	0.880365086	0.09156812687	0.008384721858	11.6085801	D	W
27	1551665	1.038988507	0.9475876211	0.09140088605	0.008354121971	8.797102704	L	M
31	1551595	0.9233844235	0.8325225722	0.09086185128	0.008255876018	9.840089238	I	Y
29	1551762	0.9837261473	0.8931445351	0.09058161226	0.00820502848	9.208011041	P	H
40	1551816	0.8818211974	0.9721019186	0.09028072121	0.008150608623	10.23798492	S	N
23	1551647	0.8368984234	0.9270741477	0.09017572437	0.008131661266	10.77499035	L	F
2	1551067	1.03514378	0.945380937	0.08976284319	0.008057368018	8.67153384	A	Q
3	1551725	0.9777418276	0.8882316967	0.08951013091	0.008012063536	9.154781803	K	M
11	1551601	0.9761768416	0.8869030965	0.08927374503	0.007969801551	9.145243077	L	Q
15	1551836	1.014132925	0.9256162966	0.08851662847	0.007835193516	8.728306347	T	N
6	1551308	0.125695825	0.2137421665	0.08804634152	0.007752158254	70.04714876	C	K
29	1551766	0.9596614004	0.8717874167	0.08787398374	0.007721837019	9.156769638	P	M
23	1551640	1.057872449	0.9700792641	0.08779318544	0.00770764341	8.299033166	L	Q
14	1551813	1.011023642	0.9234754996	0.08754814194	0.007664677157	8.659356551	S	V
36	1551479	0.9931400889	0.906760982	0.08637910691	0.007461350111	8.697575284	G	N
41	1551868	1.003176688	0.9168090185	0.0863676696	0.007459374352	8.609417526	T	P
26	1551916	1.061739867	0.9760944071	0.08564545995	0.00733514481	8.066520116	V	N
5	1551738	0.858553292	0.7729439346	0.08560935738	0.007328962071	9.971350431	K	C
20	1551182	0.623258142	0.5376603692	0.08559777276	0.007326978702	13.7339197	D	Q
30	1551953	0.8160977902	0.9016438842	0.08554609399	0.007318134197	10.48233374	V	Y
40	1551831	0.8233080713	0.9085662142	0.08525814291	0.007268950933	10.35555777	S	W
45	1551112	0.9708085057	0.8860795044	0.08472900126	0.007179003655	8.727673971	A	M
40	1551818	0.9732404072	0.8889343376	0.0843060696	0.007107513372	8.662409511	S	C
14	1551801	1.019215626	0.9349376423	0.08427798369	0.007102778534	8.268906161	S	G
42	1551711	0.9660081029	0.8817491023	0.08425900058	0.007099579179	8.722390664	L	W
10	1551443	0.9255974272	0.8416452597	0.08395216756	0.007047966438	9.070051957	G	E
36	1551484	0.9668229634	0.8830145266	0.08380843681	0.007023854081	8.668436723	G	H
25	1551259	0.2718475017	0.3555397335	0.08369223183	0.007004389669	30.78646348	C	R
24	1551564	0.8062046759	0.7227792931	0.08342538281	0.006959794498	10.34791602	I	G
14	1551800	1.033417958	0.950358253	0.08305970466	0.006898914539	8.037377718	S	E
5	1551736	0.8890094552	0.8062172922	0.08279216296	0.006854542248	9.312855165	K	N
41	1551862	0.8983746786	0.980450425	0.08207574631	0.006736428132	9.136026233	T	H
30	1551939	1.044962816	0.9633935617	0.08156925455	0.006653543289	7.805948047	V	Q
1	1551909	0.9728593381	0.8914262087	0.08143312945	0.006631354572	8.370493684	V	S
6	1551307	0.0531582217	0.1345872815	0.08142905975	0.006630691771	153.1824375	C	L
16	1551878	0.8680313012	0.7875430585	0.08048824272	0.006478357215	9.272504644	Y	C
13	1551634	0.9176777303	0.8371968581	0.08048087215	0.006477170782	8.770058322	L	V
25	1551271	0.3513782234	0.2712113827	0.08016684073	0.006426722353	22.81497127	C	P
24	1551575	0.7383083073	0.8182291034	0.07992079608	0.006387333646	10.82485397	I	Y
1	1551901	0.8930690757	0.8134519717	0.07961710396	0.006338883243	8.914999537	V	G
33	1551086	0.9521107599	0.8730997958	0.07901096409	0.006242732447	8.298505533	A	C
27	1551671	0.7836848939	0.8626306778	0.07894578393	0.006232436801	10.07366411	L	W
16	1551877	0.7239504781	0.8027051351	0.07875465704	0.006202296005	10.87845915	Y	D
1	1551904	0.8042546166	0.8827441157	0.07848949917	0.00616060148	9.759284877	V	L
13	1551621	0.8770881991	0.7991265766	0.07796162249	0.006078014582	8.888686745	L	E
32	1551460	0.5831379064	0.5053117024	0.07782620397	0.006056918025	13.34610615	G	D
23	1551649	1.01375853	0.9362174531	0.0775410766	0.00601261856	7.648870449	L	S
39	1551692	0.8711239005	0.9484722519	0.07734835137	0.00598276746	8.879144669	L	Y
7	1551778	0.8585552941	0.7816162588	0.07693903525	0.005919615145	8.961453709	P	C
11	1551607	0.9169870008	0.8405819296	0.07640507126	0.005837734914	8.332186955	L	F
42	1551712	1.017331636	0.9410377432	0.07629389321	0.005820758141	7.499412235	L	Y
36	1551486	0.7340344606	0.8102689669	0.07623450632	0.005811699954	10.38568493	G	L
42	1551702	1.056037845	0.9798288255	0.07620901993	0.005807814719	7.216504623	L	H
5	1551750	0.8847603012	0.8085846889	0.07617561231	0.005802723911	8.609745737	K	T
27	1551655	1.024022702	0.9479202491	0.07610245342	0.005791583417	7.431715453	L	R
25	1551276	0.398529017	0.3228169429	0.07571207403	0.005732318153	18.99788241	C	Y
24	1551567	0.8623172669	0.7866169185	0.07570034845	0.005730542756	8.778711892	I	K
10	1551437	0.9000978317	0.8244741002	0.07562373156	0.005718948775	8.401723557	G	A
34	1551504	0.3502912088	0.2746828833	0.07560832549	0.005716618884	21.58441993	H	G
3	1551733	0.9236607153	0.8481490368	0.07551167844	0.005702013581	8.175261456	K	V
30	1551941	0.8559979267	0.9314227231	0.07542479634	0.005688899904	8.811329326	V	G
11	1551606	0.9495000028	0.8741437821	0.0753562207	0.005678559998	7.936410793	L	M
42	1551694	1.04472323	0.9698235845	0.07489964547	0.005609956892	7.169328998	L	A
30	1551948	0.6306986662	0.7055697288	0.07487106255	0.005605676007	11.87113063	V	P
17	1551249	0.2212487336	0.2957372684	0.07448853477	0.005548541813	33.66732707	C	M
3	1551716	0.9579509274	0.8838620529	0.07408887451	0.005489161327	7.734099148	K	N
12	1551164	0.9020986113	0.8280279458	0.07407066551	0.00548646349	8.210927784	D	G
31	1551589	0.8899484468	0.8160458904	0.07390255644	0.005461587848	8.304139043	I	F
34	1551503	0.3525603384	0.4264059429	0.07384560441	0.00545317329	20.94552233	H	E
5	1551753	0.8647031198	0.790890339	0.07381278082	0.005448326612	8.536199203	K	V
9	1551545	0.1094874415	0.1832909374	0.07380349589	0.005446956005	67.40818389	H	I
36	1551480	0.9285398679	0.8552957218	0.07324414607	0.005364704933	7.888099219	G	D
1	1551906	0.9682624836	0.8950732572	0.07318922646	0.00535666287	7.558820846	V	M
12	1551177	0.9052606172	0.8323965841	0.07286403308	0.005309167316	8.048956476	D	V
26	1551915	1.082114717	1.009272833	0.07284188437	0.005305940118	6.731438285	V	R
8	1551232	0.9696085718	0.8968286039	0.07277996795	0.005296923735	7.506118455	D	S
5	1551748	0.8746629712	0.8021683021	0.07249466913	0.005255477052	8.288297494	K	S
14	1551804	0.9692108184	0.8969171844	0.07229363406	0.005226369526	7.459020544	S	L
19	1551410	0.8021483923	0.8742866821	0.07213828985	0.005203932862	8.993135253	E	P
4	1551150	1.023362672	0.9515779283	0.07178474387	0.005153049452	7.01459471	R	M
13	1551616	0.9002286365	0.8288581231	0.07137051341	0.005093750184	7.928043001	L	R
43	1551211	0.9997697569	0.9288567757	0.07091298112	0.005028650892	7.092931211	D	P
18	1551322	0.958947313	0.8882103374	0.07073697564	0.005003719722	7.376523682	Q	C
32	1551471	0.6074994334	0.5370650753	0.07043435806	0.004960998796	11.59414383	G	S
35	1551364	1.008375512	0.9380041996	0.070371312	0.004952121553	6.978681175	Q	H
27	1551673	0.8494790424	0.919302235	0.0698231926	0.004875278225	8.219530926	L	V
1	1551907	0.8025514846	0.8721918032	0.06964031857	0.004849773971	8.677364618	V	F
29	1551772	0.9021032829	0.8326824209	0.06942086196	0.004819256075	7.695444998	P	Y
5	1551751	0.6915576029	0.7608908607	0.06933325771	0.004807100625	10.02566632	K	W
19	1551400	1.045097625	0.9763447215	0.06875290382	0.004726961783	6.578610663	E	D
37	1551524	0.3147656254	0.3832371004	0.06847147506	0.004688342897	21.75316157	H	G
12	1551163	1.003214728	0.9347746851	0.06844004315	0.004684039507	6.822073204	D	E
9	1551555	0.2091645054	0.2775196178	0.06835511247	0.004672421401	32.68007273	H	Y
42	1551698	1.014305107	0.9461559039	0.06814920304	0.004644313875	6.718807051	L	C
2	1551069	0.9595472799	0.8915193004	0.06802797952	0.004627805998	7.0895912	A	G
2	1551072	0.9686001736	0.9012444939	0.0673556797	0.004536787588	6.953919847	A	L
10	1551449	0.7944075509	0.7271668635	0.06724068743	0.004521310047	8.464255829	G	F
32	1551463	0.645427554	0.5782980622	0.0671294918	0.00450636867	10.40077874	G	E
45	1551110	0.9072694053	0.8413472772	0.06592212804	0.004345726966	7.265992622	A	L
34	1551516	0.1984783536	0.2643941498	0.06591579624	0.004344892194	33.21057186	H	V
19	1551401	0.9365776896	0.8707083263	0.06586936324	0.004338773014	7.032984447	E	C
25	1551262	0.3496955798	0.4154902853	0.06579470553	0.004328943276	18.81485193	C	Q
21	1551135	0.9627780251	0.8970056573	0.06577236781	0.004326004367	6.831519426	R	T
40	1551822	1.021945843	0.9568117433	0.06513409925	0.004242450884	6.373537279	S	H
9	1551546	0.1193563302	0.184079986	0.06472365586	0.004189151628	54.22725026	H	L
3	1551728	0.9441957346	0.8798281936	0.06436754098	0.004143180332	6.817181928	K	S
29	1551765	0.9956727636	0.9313080534	0.06436471014	0.004142815912	6.464444193	P	K
4	1551152	0.6858308886	0.7497999819	0.06396909332	0.0040920449	9.32724005	R	P
19	1551408	0.8922448719	0.9560600826	0.06381521062	0.004072381106	7.152208169	E	M
22	1551353	1.059956651	0.9963741039	0.06358254657	0.004042740229	5.998598768	Q	T
44	1551421	0.9445981596	0.8813762094	0.06322195017	0.003997014984	6.692999508	E	C
26	1551914	1.042048405	0.9791873805	0.0628610247	0.003951508427	6.032447667	V	A
4	1551149	1.006879265	0.9445427251	0.06233653978	0.003885844192	6.191064009	R	K
35	1551363	0.8478119486	0.9099660763	0.06215412776	0.003863135597	7.331121938	Q	G
34	1551498	0.3470091428	0.4088497213	0.06184057852	0.003824257152	17.82102282	H	R
36	1551481	0.8277534325	0.8895437666	0.06179033412	0.003818045391	7.464823666	G	C
32	1551473	0.5686743655	0.5071777149	0.0614966506	0.003781838035	10.814036	G	T
10	1551451	0.9362266522	0.8749160155	0.06131063671	0.003758994174	6.548695935	G	S
14	1551797	1.00595629	0.9451991052	0.06075718494	0.003691435521	6.039744026	S	D
23	1551635	1.025222636	0.9645173775	0.06070525885	0.003685128452	5.921178161	L	A
16	1551874	0.7338008806	0.7944555408	0.06065466024	0.003678987808	8.265820039	Y	A
24	1551558	0.8287945319	0.7681492391	0.06064529277	0.003677851536	7.3172892	I	R
18	1551334	0.9404504461	1.001018349	0.06056790273	0.003668470841	6.440307725	Q	T
26	1551919	1.07406555	1.013586506	0.06047904419	0.003657714786	5.630852249	V	Q
3	1551722	0.9195043259	0.8590880917	0.06041623423	0.003650121359	6.570522023	K	H
3	1551715	0.926626514	0.8662610139	0.06036550004	0.003643993595	6.514544871	K	R
35	1551365	0.9546160723	0.8945558662	0.06006020612	0.00360722836	6.291556141	Q	I
3	1551724	0.909962249	0.8503083015	0.05965394755	0.003558593458	6.55565081	K	L
14	1551794	0.9987126405	0.9392564044	0.05945623613	0.003535044015	5.953287635	S	A
19	1551398	0.9024703372	0.9619050622	0.05943472499	0.003532486534	6.585781553	E	R
1	1551900	0.9514273716	0.8922672098	0.05916016181	0.003499924745	6.218042867	V	E
7	1551782	0.8448141161	0.7858091242	0.05900499181	0.003481589059	6.984375698	P	H
10	1551441	0.8571057633	0.79811201	0.05899375327	0.003480262925	6.882902414	G	C
13	1551622	0.7177078856	0.7765717355	0.05886384994	0.00346495283	8.201644586	L	G
38	1551393	1.03927214	0.9807407143	0.05853142567	0.003425927792	5.631963316	Q	T
33	1551100	0.8520984754	0.7935769253	0.05852155003	0.003424771818	6.867932724	A	W
3	1551726	0.8758462208	0.817359636	0.05848658479	0.0034206806	6.677723029	K	F
37	1551526	0.1606502719	0.2191012914	0.05845101949	0.003416521679	36.38401528	H	L
14	1551807	0.9258310072	0.8674613396	0.05836966759	0.003407018094	6.304570395	S	F
1	1551899	0.8410881813	0.8992516091	0.05816342781	0.003382984335	6.915259197	V	Q
35	1551376	0.9653367272	0.9073489482	0.057987779	0.003362582514	6.007000186	Q	V
22	1551343	0.8908640804	0.9486979879	0.05783390747	0.003344760853	6.491889025	Q	G
3	1551719	0.9617756332	0.903979497	0.05779613615	0.003340393354	6.00931591	K	Q
43	1551206	0.8676916091	0.9254338919	0.05774228272	0.003334171214	6.654701061	D	I
41	1551872	0.9020252004	0.9594774376	0.05745223716	0.003300759555	6.369249676	T	Y
37	1551522	0.4014172004	0.4587566496	0.05733944922	0.003287812437	14.28425318	H	Q
35	1551375	0.9333562876	0.8762273976	0.05712888999	0.003263710072	6.120801965	Q	Y
12	1551175	0.8589563843	0.8018379666	0.0571184177	0.00326251364	6.649745987	D	W
30	1551943	0.9683412334	0.9114031905	0.05693804298	0.003241940738	5.879956467	V	I
35	1551359	0.908005516	0.9648229056	0.05681738967	0.003228215769	6.257383757	Q	N
43	1551201	0.9576646251	0.9010537772	0.05661084792	0.003204788102	5.911343746	D	C
29	1551755	0.9463993951	0.8904921386	0.05590725655	0.003125621335	5.907363935	P	R
4	1551143	0.92120946	0.9767378534	0.05552839342	0.003083402476	6.027770647	R	Q
4	1551148	0.9391824403	0.8839603805	0.05522205979	0.003049475887	5.879801135	R	L
31	1551590	0.6941543452	0.7490472072	0.05489286193	0.00301322629	7.907875576	I	P
43	1551208	0.9267880179	0.9816084729	0.05482045506	0.003005282293	5.915101836	D	K
41	1551866	0.9354558382	0.9902206997	0.05476486147	0.002999190052	5.854350279	T	M
42	1551699	1.047990013	0.9932270997	0.05476291344	0.002998976688	5.225518636	L	Q
26	1551918	1.001739837	0.9474776236	0.05426221373	0.002944387838	5.416797027	V	C
40	1551821	1.015259448	0.9611518536	0.05410759448	0.00292763178	5.329435208	S	G
30	1551935	1.018728445	0.964650065	0.05407837984	0.002924471166	5.308419542	V	R
29	1551770	0.978939092	0.9248765781	0.05406251386	0.002922755405	5.522561547	P	T
44	1551431	0.9904866201	0.936708192	0.05377842811	0.002892119329	5.429495666	E	S
38	1551384	1.023939281	0.9702111652	0.05372811586	0.002886710434	5.247197452	Q	H
10	1551447	0.893833216	0.8401374635	0.05369575245	0.002883233831	6.007357021	G	K
2	1551082	0.9631530878	0.9094991146	0.05365397321	0.002878748841	5.5706589	A	V
4	1551147	0.9541956283	0.9010852813	0.05311034702	0.00282070896	5.565980962	R	I
30	1551951	1.051280822	0.9982427353	0.05303808642	0.002813038611	5.04509217	V	T
27	1551663	0.8806492931	0.9333989164	0.05274962327	0.002782522755	5.989855858	L	I
6	1551314	0.2173801148	0.2700797119	0.05269959709	0.002777247533	24.2430625	C	T
36	1551488	0.7554510776	0.8080993623	0.05264828471	0.002771841882	6.969119016	G	M
39	1551685	1.027904135	0.9754804691	0.05242366567	0.002748240722	5.100053973	L	M
25	1551274	0.3211964833	0.3735529292	0.0523564459	0.002741197427	16.30044182	C	T
33	1551091	0.9689739016	0.9166990686	0.05227483297	0.002732658162	5.394864907	A	I
15	1551843	0.8626189188	0.9146085216	0.05198960279	0.002702918798	6.026949057	T	I
24	1551565	0.6878997401	0.7396997531	0.05180001302	0.002683241349	7.530169006	I	H
35	1551358	0.900475564	0.9519756445	0.05150008054	0.002652258296	5.719209116	Q	R
43	1551210	0.8430215564	0.8944468018	0.0514252454	0.002644555864	6.100110372	D	F
1	1551897	0.8878549026	0.8364706379	0.05138426463	0.002640342651	5.787461947	V	D
5	1551744	0.8500416366	0.799047823	0.05099381362	0.002600369027	5.998978335	K	L
40	1551826	0.8968597455	0.947426255	0.05056650953	0.002556971886	5.638173615	S	M
39	1551679	1.03312031	0.9829236247	0.05019668531	0.002519707216	4.858745378	L	Q
15	1551842	0.9672127083	0.9170801861	0.05013252227	0.00251326979	5.183195159	T	H
24	1551557	0.8791683959	0.8290543436	0.05011405227	0.002511418235	5.70016535	I	A
44	1551423	0.9977683099	0.9477769354	0.04999137446	0.00249913752	5.010318925	E	G
45	1551111	0.9543905008	0.9044610333	0.04992946747	0.002492951721	5.231555367	A	K
40	1551828	0.955679195	0.9058404465	0.0498387485	0.002483900852	5.215008211	S	P
42	1551703	1.006029034	0.9564641951	0.04956483849	0.002456673214	4.926780126	L	I
12	1551170	0.8497393173	0.8004172183	0.04932209897	0.002432669447	5.804379998	D	F
7	1551781	0.8306378118	0.7816162588	0.04902155301	0.00240311266	5.901676075	P	G
1	1551896	0.9027379531	0.853778176	0.04895977714	0.002397059777	5.4234761	V	N
28	1551280	0.2405507842	0.2894267277	0.04887594359	0.002388857862	20.31834723	C	N
34	1551515	0.3345246252	0.2858236529	0.04870097227	0.0023717847	14.55826226	H	Y
38	1551379	1.02864158	0.9799672981	0.04867428218	0.002369185746	4.731899149	Q	N
8	1551220	0.9550325121	0.9066329666	0.04839954554	0.002342516009	5.06784271	D	N
39	1551682	1.011153779	0.9627726986	0.04838108034	0.002340728935	4.7847401	L	H
29	1551758	0.8000401659	0.8483929073	0.04835274144	0.002337987605	6.043789237	P	C
14	1551805	1.014470615	0.9665159478	0.04795466721	0.002299650107	4.727063209	S	K
11	1551614	0.8166897487	0.864342962	0.04765321338	0.002270828745	5.834922436	L	V
35	1551361	0.9112442696	0.8639758229	0.0472684467	0.002234306053	5.187242134	Q	C
36	1551483	0.9517110044	0.9045685602	0.0471424442	0.002222410045	4.953441116	G	E
34	1551509	0.223931767	0.2710555688	0.04712380185	0.0022206527	21.04382173	H	F
12	1551162	0.8835410136	0.9299697096	0.04642869604	0.002155623816	5.254843333	D	Q
7	1551775	0.8321914526	0.7858091242	0.04638232832	0.002151320381	5.573516548	P	R
34	1551507	0.3659042303	0.4122202919	0.0463160616	0.002145177562	12.6579738	H	K
14	1551795	0.9019084104	0.9479681007	0.04605969025	0.002121495066	5.106914374	S	R
23	1551636	1.000019354	0.9545258293	0.04549352444	0.002069660766	4.549264398	L	R
37	1551536	0.2321871518	0.2775017801	0.04531462838	0.002053415545	19.51642373	H	V
27	1551666	0.8628731873	0.9080282828	0.04515509548	0.002038982648	5.233109123	L	F
18	1551324	0.8886724326	0.9338263584	0.04515392584	0.002038877018	5.081053961	Q	G
1	1551908	0.8899551205	0.8449118938	0.04504322671	0.002028892273	5.061291932	V	P
28	1551281	0.4431995913	0.3986137171	0.04458587415	0.001987900174	10.05999893	C	D
4	1551141	1.015996894	0.9715022437	0.04449464981	0.001979773862	4.379408057	R	D
34	1551497	0.327222447	0.2829839549	0.04423849211	0.001957044184	13.51939407	H	A
30	1551936	0.9427301869	0.9868292406	0.04409905364	0.001944726532	4.677802223	V	N
40	1551819	1.012306329	0.968324778	0.04398155142	0.001934376865	4.344687981	S	Q
42	1551713	1.023016306	0.9795366779	0.04347962843	0.001890478088	4.250140311	L	V
43	1551203	1.022802747	0.9797084584	0.04309428913	0.001857117756	4.213352891	D	E
13	1551625	0.7956461923	0.8387112996	0.04306510729	0.001854603466	5.41259516	L	K
41	1551863	0.8904342932	0.9334986425	0.04306434928	0.001854538179	4.836330946	T	I
19	1551415	0.9177691602	0.874916541	0.04285261919	0.001836346972	4.669215425	E	Y
41	1551864	0.9134152289	0.9562466064	0.04283137755	0.001834526903	4.689146425	T	L
42	1551708	1.03268118	0.989970127	0.04271105259	0.001824234013	4.135937929	L	S
26	1551923	0.9012283589	0.9437485818	0.04252022285	0.001807969351	4.718029835	V	I
41	1551865	1.025577678	0.9830677568	0.04250992114	0.001807093396	4.144973322	T	K
12	1551172	0.8871394804	0.9291949566	0.04205547622	0.00176866308	4.740570919	D	S
40	1551830	0.9336586069	0.9756071145	0.04194850758	0.001759677288	4.492917141	S	T
2	1551074	0.9908356553	0.9493022976	0.04153335769	0.001725019801	4.191750415	A	M
5	1551735	0.8406463814	0.7992398782	0.04140650322	0.001714498509	4.925555398	K	R
29	1551760	0.9692862314	0.928024312	0.04126191937	0.00170254599	4.256938563	P	E
15	1551849	0.9700336874	0.9290157162	0.04101797121	0.001682473963	4.228509973	T	S
39	1551684	0.9401100866	0.9805176884	0.04040760175	0.001632774279	4.298177663	L	K
5	1551742	0.7595814395	0.7998009054	0.04021946598	0.001617605443	5.294951125	K	H
4	1551145	0.9426554413	0.9026023184	0.04005312287	0.001604252652	4.248967451	R	G
14	1551802	0.9864977409	0.9464538044	0.04004393652	0.001603516852	4.059202049	S	H
41	1551856	1.008698519	0.9686590103	0.04003950908	0.001603162288	3.969422807	T	N
37	1551533	0.3618468121	0.3220369233	0.03980988882	0.001584827248	11.00186253	H	T
2	1551080	0.8209168794	0.7814014643	0.03951541505	0.001561468027	4.813570782	A	W
13	1551628	0.7238890799	0.7633233037	0.03943422383	0.001555058009	5.447550588	L	P
23	1551637	0.9104794619	0.9498762576	0.03939679574	0.001552107515	4.327038379	L	N
44	1551425	0.867653569	0.9070365743	0.03938300529	0.001551021105	4.539024179	E	I
2	1551063	0.8800666778	0.9192729844	0.03920630654	0.001537134473	4.454924556	A	R
41	1551855	1.007063459	0.9679311438	0.03913231561	0.001531338125	3.88578448	T	R
14	1551810	1.009659534	0.970590923	0.03906861123	0.001526356384	3.869483713	S	T
44	1551433	1.014331802	0.975387698	0.03894410375	0.001516643217	3.83938507	E	T
39	1551686	0.9743876187	0.9355923785	0.03879524021	0.001505070663	3.98149971	L	F
38	1551377	0.9680596027	1.00662693	0.03856732696	0.001487438709	3.983982686	Q	A
19	1551402	0.9378877397	0.9763967276	0.03850898791	0.00148294215	4.105927211	E	Q
35	1551367	1.001569658	0.9630749482	0.03849470947	0.001481842657	3.843438065	Q	K
13	1551632	0.824610113	0.7861447709	0.03846534202	0.001479582537	4.664670178	L	W
19	1551409	0.9033399222	0.8652809475	0.0380589747	0.001448485555	4.213139901	E	F
36	1551478	0.842257416	0.8803046364	0.03804722039	0.00144759098	4.517291231	G	R
1	1551911	0.9383168596	0.900391713	0.03792514661	0.001438316745	4.041827259	V	T
33	1551097	1.018974038	0.9816206986	0.03735333896	0.001395271931	3.665779262	A	S
36	1551489	0.8072437732	0.7703606928	0.03688308049	0.001360361627	4.569013935	G	F
5	1551739	0.8365253627	0.7998009054	0.03672445727	0.001348685762	4.390118806	K	Q
5	1551734	0.764686831	0.8010640527	0.03637722168	0.001323302257	4.757139812	K	A
14	1551799	0.9994981367	0.9632955859	0.03620255073	0.00131062468	3.622072859	S	Q
40	1551814	0.9921336928	0.9560150385	0.0361186543	0.001304557189	3.640502743	S	A
7	1551793	0.7499779644	0.7858091242	0.03583115984	0.001283872016	4.77762835	P	V
16	1551889	0.839799487	0.8040133145	0.03578617248	0.001280650141	4.261275821	Y	S
30	1551938	0.9266425309	0.8910659879	0.03557654296	0.001265690409	3.839295281	V	C
34	1551510	0.298990099	0.3342994447	0.0353093457	0.001246749894	11.80953678	H	P
26	1551921	1.00185596	0.9665848446	0.03527111537	0.001244051579	3.520577486	V	G
10	1551438	0.8531969688	0.8180935441	0.03510342466	0.001232250423	4.114340058	G	R
27	1551668	0.9755248197	0.9404424562	0.03508236349	0.001230772228	3.596255347	L	S
43	1551207	0.8934514795	0.9284430925	0.03499161302	0.001224412982	3.916453643	D	L
4	1551155	0.9298646002	0.9647536179	0.03488901764	0.001217243552	3.752053539	R	T
35	1551368	0.9694290489	0.9347155537	0.03471349517	0.001205026747	3.580818546	Q	M
42	1551706	0.9687550037	0.9341984829	0.03455652086	0.001194153134	3.567106309	L	F
32	1551458	0.5075759759	0.5421233686	0.03454739263	0.001193522337	6.806349052	G	R
44	1551420	0.9468692246	0.9813849969	0.03451577226	0.001191338535	3.645252308	E	D
20	1551184	0.5131000096	0.5475875698	0.03448756025	0.001189391812	6.721410953	D	G
21	1551136	0.7596228165	0.7251431782	0.03447963832	0.001188845458	4.539047218	R	W
19	1551414	0.8465279259	0.8121544386	0.03437348734	0.001181536632	4.060526096	E	W
19	1551406	0.9185292963	0.8841613526	0.03436794364	0.00118115555	3.74162738	E	L
43	1551204	0.9868114055	0.9529619858	0.0338494197	0.001145783214	3.430181239	D	G
33	1551089	0.9705355508	0.9367022089	0.03383334188	0.001144695023	3.486048692	A	G
22	1551356	0.9608700101	0.9270428221	0.03382718803	0.00114427865	3.520474952	Q	V
20	1551180	0.5808651062	0.5470984193	0.03376668694	0.001140189147	5.813171867	D	N
11	1551603	0.8311003003	0.7976531179	0.03344718232	0.001118714005	4.024445943	L	G
38	1551386	0.9390823346	0.9722781001	0.03319576546	0.001101958845	3.534915336	Q	L
43	1551199	0.9284978235	0.9612854257	0.03278760219	0.001075026857	3.531252455	D	R
33	1551101	0.9063170662	0.8739005907	0.03241647548	0.001050827883	3.576725706	A	Y
26	1551933	0.9589666668	0.9266750259	0.03229164084	0.001042750068	3.367337151	V	Y
19	1551405	0.9368453055	0.9045886504	0.03225665511	0.001040491799	3.443114345	E	I
43	1551214	0.9580944123	0.9903352247	0.03224081238	0.001039469983	3.365097632	D	T
30	1551952	0.8412416767	0.8090044809	0.03223719583	0.001039236795	3.832096854	V	W
22	1551351	1.0067865	0.9747135575	0.03207294276	0.001028673657	3.185674694	Q	S
38	1551380	1.035855866	1.003923098	0.03193276806	0.001019701676	3.082742409	Q	D
22	1551345	0.9061936025	0.8744409067	0.03175269578	0.001008233689	3.503963799	Q	I
44	1551417	1.008787947	0.9770357968	0.03175215035	0.001008199052	3.147554492	E	A
22	1551347	1.026993173	0.9954246651	0.03156850769	0.0009965706781	3.073877074	Q	K
29	1551761	0.9173046697	0.8859767287	0.03132794098	0.0009814398859	3.415216559	P	G
19	1551404	0.9682311172	0.9372160273	0.03101508988	0.0009619358005	3.203273406	E	H
41	1551854	1.023604928	0.9926221905	0.03098273747	0.0009599300211	3.026825743	T	A
34	1551513	0.3353403533	0.3043735975	0.03096675581	0.0009589399655	9.234425713	H	T
22	1551339	0.9988187525	0.9680758512	0.03074290135	0.0009451259837	3.077925928	Q	R
5	1551743	0.8018434035	0.7711163281	0.03072707543	0.0009441531647	3.832054401	K	I
37	1551530	0.4124584605	0.3817340244	0.03072443605	0.0009439909709	7.449098273	H	P
42	1551695	1.023892565	0.9936223601	0.03027020499	0.0009162853102	2.956384881	L	R
23	1551645	0.9594745364	0.9896714989	0.03019696246	0.0009118565419	3.147239589	L	K
11	1551599	0.802149727	0.8323300733	0.03018034627	0.000910853301	3.762433029	L	D
42	1551710	1.068193349	1.038105482	0.03008786702	0.0009052797419	2.816706082	L	T
18	1551337	0.9142788075	0.9443406773	0.03006186978	0.0009037160148	3.288041846	Q	V
44	1551427	0.9442751518	0.9741709364	0.02989578457	0.0008937579348	3.166003522	E	K
35	1551371	0.9369620955	0.9668545905	0.02989249493	0.0008935612533	3.190363311	Q	S
16	1551876	0.8325671827	0.8026847002	0.02988248249	0.0008929627596	3.589197738	Y	N
29	1551756	0.9360417903	0.9065778986	0.02946389166	0.0008681209119	3.147711135	P	N
18	1551319	0.9574483967	0.9868289792	0.02938058247	0.000863218626	3.068633523	Q	R
18	1551327	0.9391016884	0.9684126142	0.02931092586	0.0008591303745	3.121166346	Q	L
30	1551934	0.9888742507	0.9595746096	0.02929964105	0.0008584689657	2.962928909	V	A
38	1551391	1.014403211	0.9851438853	0.02925932519	0.0008561081108	2.884388071	Q	S
43	1551205	0.9424899332	0.9716618155	0.02917188229	0.0008509987161	3.095192984	D	H
26	1551920	1.066447505	1.037414982	0.02903252357	0.000842887425	2.722358431	V	E
42	1551700	1.034882838	1.005870536	0.02901230216	0.0008417136764	2.803438331	L	E
29	1551773	0.8672284534	0.8383559787	0.02887247468	0.0008336197944	3.329281295	P	V
18	1551328	1.0374669	1.008672963	0.02879393727	0.0008290908232	2.775407799	Q	K
42	1551704	1.042636359	1.013894607	0.02874175246	0.0008260883343	2.756642064	L	K
17	1551243	0.4537487984	0.4251074615	0.02864133693	0.0008203261813	6.312157086	C	E
22	1551348	1.003624494	0.9758105631	0.0278139312	0.0007736147689	2.771348384	Q	M
29	1551759	0.9286306304	0.9010138932	0.02761673723	0.0007626841752	2.973920558	P	Q
33	1551085	0.9324519993	0.9599932598	0.02754126052	0.0007585210309	2.953638422	A	D
18	1551321	1.008745235	0.9812693229	0.02747591247	0.000754925766	2.723771226	Q	D
39	1551683	0.9764070847	0.9490626139	0.02734447078	0.0007477200823	2.800519497	L	I
25	1551260	0.2892345967	0.3164691746	0.02723457793	0.0007417222348	9.416085849	C	N
19	1551407	0.9686996119	0.9956591309	0.02695951903	0.0007268156663	2.78306285	E	K
45	1551107	0.9043990407	0.8774449949	0.02695404577	0.0007265205834	2.980326665	A	E
17	1551248	0.3429856938	0.3699056103	0.02691991652	0.0007246819054	7.848699524	C	K
7	1551791	0.808517118	0.7816162588	0.02690085913	0.0007236562221	3.327184859	P	W
13	1551627	0.814004246	0.8407845435	0.02678029753	0.0007171843355	3.28994568	L	F
34	1551499	0.4055228695	0.4321303209	0.02660745145	0.0007079564726	6.561270264	H	N
11	1551612	0.785506818	0.7590925418	0.02641427616	0.0006977139852	3.362704888	L	W
36	1551482	0.9122693521	0.8859194404	0.02634991166	0.0006943178445	2.888391636	G	Q
15	1551835	0.946262584	0.9200628302	0.02619975376	0.0006864270969	2.768761462	T	R
41	1551869	1.032496985	1.006563092	0.0259338929	0.0006725668011	2.511764516	T	S
22	1551338	0.9805574677	0.9547478764	0.02580959132	0.0006661350041	2.632134492	Q	A
39	1551690	1.019189598	0.9935355673	0.02565403123	0.0006581293182	2.517100966	L	T
27	1551672	0.940752098	0.915181965	0.02557013294	0.0006538316988	2.718052184	L	Y
44	1551419	0.9857749777	0.9604274171	0.02534756061	0.000642498829	2.571333335	E	N
38	1551387	1.030102456	1.004859908	0.02524254828	0.0006371862439	2.450489088	Q	K
17	1551246	0.2410753381	0.2662847661	0.02520942797	0.0006355152586	10.45707461	C	I
44	1551426	0.9178025287	0.8926925847	0.02510994407	0.0006305092914	2.735876541	E	L
18	1551330	0.890868752	0.8661580812	0.0247106708	0.0006106172514	2.773772314	Q	F
11	1551609	0.8109390089	0.8355122345	0.02457322552	0.0006038434124	3.030218703	L	S
5	1551740	0.8265588376	0.8021683021	0.02439053546	0.0005948982199	2.950852903	K	E
43	1551216	0.8880157391	0.9123869748	0.02437123571	0.0005939571302	2.744459883	D	Y
15	1551846	0.8936490215	0.9173881624	0.02373914093	0.0005635468122	2.656427788	T	M
38	1551389	0.92145572	0.8980681156	0.02338760444	0.0005469800414	2.538114847	Q	F
36	1551487	0.8720395341	0.8954121434	0.02337260933	0.0005462788668	2.680223592	G	K
3	1551732	0.8630406976	0.8399354214	0.02310527617	0.000533853787	2.677194278	K	Y
41	1551873	0.9624710342	0.9396956793	0.02277535497	0.0005187167939	2.366341859	T	V
33	1551099	1.008171963	0.985621197	0.02255076631	0.0005085370613	2.236797603	A	T
14	1551811	0.8446032267	0.8225266316	0.02207659508	0.0004873760503	2.613842143	S	W
18	1551326	0.9420588112	0.9200123969	0.02204641435	0.0004860443858	2.340237583	Q	I
33	1551088	0.9676064575	0.989471533	0.02186507549	0.0004780815262	2.259707479	A	E
37	1551520	0.4112250246	0.3896581565	0.02156686807	0.0004651297985	5.244541743	H	D
34	1551502	0.3949436974	0.4164676694	0.02152397202	0.0004632813717	5.449883659	H	Q
23	1551643	0.9254512729	0.9040489096	0.02140236323	0.0004580611519	2.312640747	L	H
39	1551675	0.9889843669	0.968015744	0.02096862295	0.0004396831486	2.120217837	L	R
38	1551383	0.9908109626	0.9699420341	0.02086892847	0.0004355121756	2.106247232	Q	G
32	1551462	0.5086613889	0.5294837559	0.02082236709	0.0004335709713	4.093561562	G	Q
29	1551763	0.8316088373	0.8112217644	0.02038707292	0.0004156327423	2.451521918	P	I
22	1551344	0.9555417165	0.9758445931	0.0203028766	0.0004122067983	2.124750417	Q	H
1	1551912	0.7688418856	0.78910805	0.02026616434	0.0004107174171	2.635933957	V	W
29	1551757	0.9228298378	0.9026453967	0.02018444113	0.0004074116639	2.187233259	P	D
22	1551340	0.9860526042	0.9659851552	0.02006744896	0.000402702508	2.035129655	Q	D
44	1551418	0.9681390199	0.9480912902	0.02004772974	0.0004019114677	2.070749069	E	R
5	1551741	0.7819543998	0.8018998647	0.01994546499	0.0003978215738	2.550719709	K	G
41	1551860	1.019543305	0.9997084388	0.01983486661	0.0003934219333	1.945465828	T	E
5	1551752	0.7790766941	0.7988827487	0.01980605459	0.0003922797985	2.542247091	K	Y
40	1551833	0.9168595329	0.9366309889	0.01977145602	0.0003909104733	2.156432399	S	V
29	1551764	0.8825206026	0.8629833618	0.01953724087	0.0003817037807	2.213799974	P	L
39	1551681	0.958835862	0.9395540197	0.01928184229	0.0003717894422	2.010963822	L	G
23	1551651	0.9988174178	0.9795899405	0.01922747734	0.0003696958847	1.925024233	L	T
30	1551942	0.9541655966	0.9350559703	0.01910962626	0.0003651778159	2.002757837	V	H
18	1551318	0.9785700356	0.9596204911	0.01894954445	0.0003590852349	1.936452554	Q	A
33	1551083	0.9861713963	0.9672946249	0.01887677137	0.0003563324974	1.914147119	A	R
39	1551693	0.9805187602	0.9618129144	0.01870584577	0.0003499086659	1.90774991	L	V
37	1551528	0.3244345028	0.3429597653	0.01852526243	0.000343185348	5.710016125	H	M
12	1551167	0.8335342039	0.8518466576	0.01831245366	0.0003353459591	2.196964873	D	L
24	1551569	0.8270787199	0.8088603729	0.01821834708	0.0003319081703	2.202734352	I	F
4	1551144	0.9536256931	0.9716975752	0.01807188208	0.000326592922	1.895070803	R	E
30	1551940	1.012700746	0.994629093	0.01807165291	0.000326584639	1.7845008	V	E
44	1551428	0.9421936203	0.9602280932	0.01803447292	0.0003252422135	1.914094145	E	M
25	1551268	0.3656498283	0.3478605275	0.01778930073	0.0003164592204	4.8651194	C	K
38	1551388	1.000266281	0.9825899462	0.017676335	0.0003124528189	1.767162937	Q	M
37	1551523	0.4347100926	0.4172719083	0.01743818432	0.0003040902725	4.011451452	H	E
42	1551705	0.9971803556	0.9797511012	0.01742925447	0.0003037789112	1.747853773	L	M
18	1551332	0.9846804885	1.00191481	0.01723432129	0.0002970218303	1.750245028	Q	S
42	1551696	1.002018799	0.9849594525	0.01705934611	0.0002910212897	1.702497611	L	N
30	1551947	0.8667205837	0.8836084637	0.01688787998	0.0002852004903	1.948480318	V	F
25	1551261	0.3380332638	0.3548574403	0.01682417649	0.0002830529146	4.977077197	C	D
36	1551477	0.8688615113	0.8854222947	0.01656078346	0.0002742595488	1.906032578	G	A
30	1551949	1.004761695	0.9884757943	0.01628590093	0.0002652305691	1.620871994	V	S
23	1551646	0.9964382386	0.9804817375	0.01595650106	0.000254609926	1.601353746	L	M
43	1551217	0.9441536902	0.9282295728	0.01592411745	0.0002535775164	1.686602257	D	V
40	1551820	0.9875288298	0.9716218773	0.01590695253	0.0002530311388	1.610783609	S	E
33	1551102	0.949794981	0.9341736282	0.0156213528	0.0002440266635	1.64470787	A	V
41	1551861	1.009399259	0.9938024132	0.01559684624	0.0002432616125	1.545161252	T	G
15	1551841	0.8991882044	0.9141686354	0.01498043096	0.0002244133117	1.665995048	T	G
33	1551093	0.9937287105	1.008629616	0.01490090589	0.0002220369964	1.499494352	A	K
30	1551937	1.000807519	0.9859526414	0.01485487804	0.0002206674015	1.484289211	V	D
39	1551688	0.9787535627	0.9639518249	0.01480173786	0.0002190914436	1.512304876	L	S
40	1551832	0.9245776836	0.9099791914	0.01459849221	0.0002131159748	1.57893625	S	Y
34	1551500	0.4252731267	0.4108134214	0.01445970537	0.0002090830793	3.400098539	H	D
40	1551825	0.9590047069	0.9734295594	0.01442485248	0.0002080763691	1.504148246	S	K
26	1551922	0.9813015869	0.9669579347	0.0143436522	0.0002057403584	1.461696627	V	H
19	1551397	0.9553428398	0.9411002262	0.01424261362	0.0002028520428	1.490837952	E	A
33	1551090	0.9688958191	0.9547035317	0.01419228743	0.0002014210224	1.464789831	A	H
13	1551633	0.8526143535	0.8385201094	0.01409424414	0.0001986477177	1.653062029	L	Y
19	1551403	0.9072313651	0.9211014874	0.01387012236	0.0001923802942	1.5288407	E	G
38	1551381	0.9488973664	0.9627640885	0.01386672202	0.0001922859796	1.461351092	Q	C
44	1551434	0.8604986797	0.8466880873	0.01381059247	0.0001907324645	1.604952198	E	W
40	1551824	0.9161848204	0.9294387631	0.01325394276	0.0001756669986	1.446645094	S	L
17	1551251	0.2489579959	0.2620736914	0.01311569546	0.0001720214673	5.268236277	C	P
23	1551653	0.9515641827	0.9385384673	0.01302571539	0.0001696692613	1.368874073	L	V
44	1551422	0.9688711264	0.9815766726	0.01270554621	0.0001614309044	1.311376287	E	Q
33	1551084	0.9862561525	0.9735815118	0.01267464067	0.000160646516	1.285126651	A	N
33	1551094	0.9632812232	0.9758049321	0.01252370897	0.0001568432864	1.300109321	A	M
43	1551209	0.9275875289	0.9400800105	0.0124924816	0.0001560620966	1.34677119	D	M
35	1551369	0.8378988131	0.850264312	0.01236549882	0.0001529055611	1.475774715	Q	F
35	1551366	0.8949303746	0.8825727676	0.01235760702	0.0001527104514	1.380845636	Q	L
41	1551871	0.8692299003	0.8569087803	0.01232112002	0.0001518099984	1.417475401	T	W
4	1551156	0.8379548724	0.8256484182	0.01230645415	0.0001514488138	1.468629703	R	W
27	1551662	0.9312981141	0.9434998998	0.01220178575	0.0001488835755	1.31019118	L	H
43	1551202	0.9654161444	0.977574269	0.01215812456	0.0001478199927	1.259366194	D	Q
11	1551611	0.8529346918	0.8409336457	0.0120010461	0.0001440251074	1.407029895	L	T
39	1551674	0.9804166524	0.9684682002	0.0119484522	0.0001427655099	1.218711674	L	A
40	1551815	0.966682148	0.9548814174	0.01180073063	0.0001392572434	1.220745687	S	R
43	1551212	0.9740178949	0.9626554501	0.01136244481	0.0001291051521	1.16655401	D	S
35	1551362	0.9789190708	0.9676224527	0.0112966181	0.0001276135806	1.15398897	Q	E
44	1551429	0.8769647354	0.8882027185	0.01123798317	0.0001262922658	1.281463521	E	F
37	1551527	0.3942474287	0.4052637661	0.01101633733	0.0001213596881	2.794269924	H	K
4	1551157	0.9139671451	0.9032031028	0.01076404223	0.000115864605	1.17772748	R	V
38	1551382	1.007378459	0.9969690633	0.01040939537	0.0001083555119	1.033315263	Q	E
19	1551413	0.9901242374	0.9797875341	0.0103367033	0.0001068474352	1.043980433	E	T
12	1551174	0.9291224832	0.9188619065	0.01026057669	0.000105279434	1.104329825	D	T
1	1551894	0.8697357679	0.8799006703	0.01016490247	0.0001033252422	1.168734556	V	A
15	1551840	0.9428089367	0.9327263032	0.01008263356	0.0001016594995	1.069424903	T	E
41	1551857	1.016207783	1.006234012	0.009973771259	9.95E-05	0.9814696784	T	D
40	1551823	0.9214757412	0.9312278798	0.009752138626	9.51E-05	1.058317456	S	I
15	1551834	0.915028933	0.9247082886	0.009679355582	9.37E-05	1.05781962	T	A
19	1551411	0.9523636937	0.9618480954	0.009484401686	9.00E-05	0.995880224	E	S
35	1551357	0.9455504986	0.936074125	0.009476373617	8.98E-05	1.002207035	Q	A
22	1551346	0.9263996077	0.9354474298	0.009047822093	8.19E-05	0.9766651473	Q	L
18	1551335	0.8111612436	0.8201905678	0.009029324169	8.15E-05	1.11313555	Q	W
38	1551378	0.9940904259	0.9852294171	0.008861008729	7.85E-05	0.891368481	Q	R
32	1551457	0.5748123142	0.5834892566	0.008676942477	7.53E-05	1.509526199	G	A
32	1551459	0.5351346793	0.5438049302	0.008670250922	7.52E-05	1.620199785	G	N
19	1551416	0.9397964221	0.9316525567	0.008143865381	6.63E-05	0.8665563296	E	V
15	1551851	0.799704478	0.8074333274	0.007728849363	5.97E-05	0.9664631843	T	W
17	1551241	0.3689038647	0.361430309	0.007473555713	5.59E-05	2.025881653	C	D
7	1551792	0.7741848614	0.7816162588	0.007431397424	5.52E-05	0.9598996047	P	Y
17	1551257	0.2473977482	0.2547097018	0.007311953569	5.35E-05	2.955545724	C	V
12	1551176	0.8680526571	0.8609139895	0.0071386676	5.10E-05	0.8223772534	D	Y
37	1551519	0.4163264119	0.4092441031	0.007082308838	5.02E-05	1.701143294	H	N
43	1551198	0.9635481717	0.9705798478	0.007031676094	4.94E-05	0.7297690245	D	A
41	1551858	0.9708598933	0.9640523528	0.006807540441	4.63E-05	0.7011866993	T	C
19	1551399	0.9666521163	0.9732974434	0.006645327089	4.42E-05	0.6874579776	E	N
33	1551087	0.988355703	0.9949959364	0.006640233317	4.41E-05	0.671846512	A	Q
41	1551859	1.011119076	1.017445903	0.006326827292	4.00E-05	0.6257252429	T	Q
27	1551654	0.9415662911	0.947641352	0.006075060875	3.69E-05	0.645207983	L	A
3	1551714	0.8655306604	0.8714055293	0.005874868916	3.45E-05	0.6787591919	K	A
29	1551771	0.7926637093	0.7983310801	0.005667370778	3.21E-05	0.7149779549	P	W
23	1551639	0.8836778247	0.8893370603	0.005659235572	3.20E-05	0.640418421	L	C
28	1551278	0.102808922	0.09734419694	0.005464725019	2.99E-05	5.315419046	C	A
26	1551927	0.9477261295	0.9424497458	0.005276383773	2.78E-05	0.5567414054	V	F
40	1551827	0.8917243222	0.8969762947	0.005251972484	2.76E-05	0.5889681769	S	F
13	1551624	0.8461828949	0.8514345002	0.005251605303	2.76E-05	0.6206229569	L	I
4	1551139	0.9381533536	0.9433071334	0.005153779794	2.66E-05	0.5493536611	R	A
35	1551374	0.8137059309	0.8187860248	0.005080093856	2.58E-05	0.6243156972	Q	W
15	1551838	0.8473007421	0.8423667457	0.004933996319	2.43E-05	0.5823193672	T	C
30	1551946	0.9920562777	0.9871329583	0.004923319366	2.42E-05	0.496274201	V	M
3	1551731	0.8042065658	0.7994193435	0.004787222346	2.29E-05	0.5952727259	K	W
14	1551798	0.9084987035	0.9037515067	0.004747196755	2.25E-05	0.5225320341	S	C
12	1551168	0.9182436613	0.9135703566	0.004673304722	2.18E-05	0.5089395025	D	K
17	1551242	0.3674269717	0.3628897354	0.004537236313	2.06E-05	1.234867514	C	Q
12	1551158	0.882983091	0.8785892712	0.004393819819	1.93E-05	0.4976108674	D	A
39	1551680	0.9793368454	0.9755522745	0.003784570837	1.43E-05	0.3864421986	L	E
14	1551806	0.950846091	0.954591545	0.003745453948	1.40E-05	0.3939074875	S	M
4	1551153	0.9457887502	0.9494738604	0.003685110125	1.36E-05	0.3896335333	R	S
6	1551301	0.2988865229	0.3024829612	0.003596438269	1.29E-05	1.203278834	C	D
35	1551373	0.9625864895	0.9655348019	0.002948312423	8.69E-06	0.3062906508	Q	T
6	1551306	0.1825846357	0.1855223636	0.002937727846	8.63E-06	1.608967718	C	I
26	1551926	0.9890831379	0.9862132072	0.002869930699	8.24E-06	0.2901607144	V	M
33	1551092	0.9205647792	0.9178564817	0.00270829743	7.33E-06	0.2941995491	A	L
30	1551944	0.9238655983	0.9211909997	0.002674598656	7.15E-06	0.2895008387	V	L
26	1551924	0.9748053933	0.9773709222	0.002565528937	6.58E-06	0.2631837036	V	L
43	1551200	0.9738824185	0.971483834	0.002398584545	5.75E-06	0.2462909793	D	N
12	1551160	0.9276809609	0.9300756487	0.002394687843	5.73E-06	0.2581370044	D	N
13	1551629	0.8341048065	0.8318960059	0.0022088006	4.88E-06	0.2648109186	L	S
18	1551320	0.9904732726	0.9883298363	0.002143436307	4.59E-06	0.2164052647	Q	N
21	1551138	0.7945236735	0.7924977716	0.00202590195	4.10E-06	0.2549832079	R	V
34	1551505	0.2828607322	0.2809682681	0.001892464083	3.58E-06	0.6690444687	H	I
17	1551240	0.29850185	0.3003850849	0.001883234902	3.55E-06	0.6308955545	C	N
29	1551767	0.8023526079	0.8005707002	0.001781907781	3.18E-06	0.2220853728	P	F
18	1551329	0.9903377962	0.9886710519	0.001666744372	2.78E-06	0.1683005918	Q	M
38	1551396	0.9289823352	0.9305453996	0.00156306447	2.44E-06	0.1682555643	Q	V
10	1551454	0.6893786352	0.6878593364	0.00151929874	2.31E-06	0.2203866877	G	W
40	1551817	0.9676625167	0.9691039264	0.001441409692	2.08E-06	0.1489578926	S	D
39	1551676	0.9573569669	0.9562224482	0.001134518623	1.29E-06	0.1185052872	L	N
37	1551517	0.3211204697	0.3199907836	0.001129686097	1.28E-06	0.3517951059	H	A
18	1551323	1.008013796	1.008993233	0.0009794369071	9.59E-07	0.09716502995	Q	E
38	1551385	0.9553968969	0.9563516191	0.0009547221341	9.11E-07	0.09992937355	Q	I
36	1551491	0.8831272433	0.8840370275	0.000909784198	8.28E-07	0.1030184727	G	S
39	1551678	0.9399932966	0.9406299702	0.0006366735592	4.05E-07	0.06773171272	L	C
11	1551597	0.8775279969	0.8769868465	0.0005411503786	2.93E-07	0.0616675913	L	A
29	1551754	0.9026825613	0.9030407104	0.000358149033	1.28E-07	0.03967607754	P	A
39	1551677	0.9745884975	0.9744997562	8.87E-05	7.88E-09	0.009105516704	L	D
44	1551436	0.9352823216	0.9353377761	5.55E-05	3.08E-09	0.005929169952	E	V
