# Supplementary material for: VEFill: a model for accurate and generalizable deep mutational scanning score imputation across protein domains
Source: bioRxiv. 2025 Aug 14:2025.05.14.653991. Originally published 2025 May 14. Preprint. [Version 2] doi: 10.1101/2025.05.14.653991 (PMC12132439; doi:10.1101/2025.05.14.653991)
Supplement: Supplement 1 — Supplementary Table S1. Metadata for domains used in the 140-, 521-, and 127-domain (Pfam-unique) model datasets. Includes MaveDB accession, domain name, species, UniProt ID, Pfam ID. Train/test split assignments are indicated for each dataset where applicable. Supplementary Table S2. List of the 25 amino acid substitution matrices used in VEFill. Each row includes the matrix name, its source (Biopython or external repository), the corresponding VEFill feature name, and the original citation. Supplementary Table S3. Complete list of input features used in the VEFill model. Supplementary Table S4. Performance comparison of different model architectures using the same input feature set. Models evaluated include LightGBM (used in VEFill), a fully connected neural network (FCNN), and a transformer-based architecture. Reported metrics include RMSE, MAE, and R2 for both training and test sets. Variants of the FCNN included adjustments to regularization, architecture depth, and optimizer settings. All models were trained using the same 140-domain dataset. Supplementary Table S5. Performance metrics (RMSE, MAE, R2, Pearson r) for both the training and test sets of the general VEFill model, evaluated across multiple feature set configurations. Each row represents a unique feature combination used to evaluate model performance. Supplementary Table S6. Domain-wise evaluation results for the general model under a LOPO strategy. The table reports RMSE, MAE, coefficient of determination (R2), and Pearson correlation (r) for both the training and test sets across 140 individual protein domains. Additionally, the number of mutations in the training and test sets for each domain is provided. Supplementary Table S7. Per-protein model performance metrics (RMSE, MAE, R2, Pearson r) for both training and test sets for 140 domains using an 90/10 random train/test split. Models were trained using all input features except ESM-1v difference vector. The table also includes the number of mut [file media-1.zip › Supplementary_Table_S19.csv]

variant_out	mutation_id	y_true	y_pred	absolute_error	squared_error	percentage_error	position	wt_residue	variant_residue
1221110	1221110	-0.001276856435	0.6942319798	0.6955088362	0.4837325413	-54470.40225	81	D	P
1221828	1221828	-0.02125494413	0.6571883428	0.678443287	0.4602852937	-3191.93164	70	L	F
1220905	1220905	0.06322154869	0.6913390487	0.6281175	0.3945315938	993.5180537	71	R	I
1221150	1221150	0.06703950104	0.6918455805	0.6248060794	0.3903826369	931.9969119	40	Q	P
1221210	1221210	-0.07311590844	0.5334046007	0.6065205092	0.3678671281	-829.5328911	22	E	P
1222360	1222360	-0.02014614402	0.5688496107	0.5889957547	0.346915999	-2923.615328	60	T	E
1222355	1222355	0.1315816483	0.6851268527	0.5535452043	0.3064122932	420.6857198	60	T	R
1221590	1221590	0.1468688275	0.6917383208	0.5448694933	0.2968827647	370.9905652	28	L	P
1220878	1220878	0.09752994312	0.6393797668	0.5418498237	0.2936012314	555.5727875	64	R	N
1221549	1221549	0.0792328921	0.6018854409	0.5226525488	0.2731656867	659.6408826	23	L	F
1221570	1221570	-0.03398795781	0.455161799	0.4891497568	0.2392674846	-1439.185489	26	L	P
1221855	1221855	0.06575166344	0.5494853476	0.4837336841	0.2339982772	735.6980171	75	L	V
1221369	1221369	0.2258701751	0.6893021439	0.4634319689	0.2147691898	205.1762561	32	G	F
1222365	1222365	0.2443203751	0.6890077477	0.4446873726	0.1977468593	182.0099418	60	T	K
1222288	1222288	0.1227099849	0.5566699678	0.4339599829	0.1883212667	353.6468391	41	S	P
1221868	1221868	0.149547151	0.5797744121	0.4302272612	0.1850954962	287.6866984	76	L	F
1222454	1222454	0.08617303926	0.507993468	0.4218204288	0.1779324741	489.5039474	79	V	A
1220771	1220771	0.2775819769	0.6915626922	0.4139807153	0.1713800327	149.1381825	68	A	P
1222308	1222308	0.2869169984	0.6915501493	0.4046331509	0.1637279868	141.0279465	47	S	P
1220823	1220823	0.2999861931	0.6857744924	0.3857882992	0.1488326118	128.6020184	30	R	G
1220970	1220970	0.2427736526	0.6161965111	0.3734228585	0.1394446312	153.8152326	78	R	P
1222094	1222094	1.050865091	0.6798482447	0.3710168463	0.1376535003	35.30584939	82	F	Y
1220921	1220921	0.0664810424	0.4325482927	0.3660672503	0.1340052318	550.6340411	72	R	Q
1221182	1221182	0.2294608055	0.5951102305	0.3656494251	0.1336995021	159.3515827	19	E	Q
1221833	1221833	-0.1049429804	0.2555915491	0.3605345294	0.1299851469	-343.5527828	70	L	W
1220830	1220830	0.3270607676	0.6857427224	0.3586819548	0.1286527447	109.6682911	30	R	P
1221792	1221792	0.2715975015	0.6302107134	0.3586132119	0.1286034358	132.0384797	66	L	T
1222398	1222398	1.041221233	0.6928122535	0.3484089792	0.1213888168	33.46157073	31	V	C
1221090	1221090	0.1173585527	0.4634427225	0.3460841697	0.1197742525	294.8947151	80	D	P
1221390	1221390	1.027577798	0.6817498464	0.3458279515	0.119596972	33.65467337	42	G	P
1222359	1222359	0.3388305288	0.6822550878	0.343424559	0.1179404277	101.355849	60	T	Q
1221383	1221383	-0.005695465741	0.3362754079	0.3419708736	0.1169440784	-6004.265308	42	G	E
1221973	1221973	0.1974775037	0.5392879583	0.3418104546	0.1168343869	173.0883003	35	K	W
1221394	1221394	0.1621257474	0.4989547291	0.3368289816	0.1134537629	207.7578589	42	G	W
1220882	1220882	0.3036520257	0.6375839587	0.333931933	0.1115105359	109.9719102	64	R	E
1221548	1221548	1.010821294	0.6820801746	0.3287411195	0.1080707236	32.52217988	23	L	M
1222357	1222357	0.2610558827	0.5869779423	0.3259220596	0.1062251889	124.8476212	60	T	D
1222358	1222358	1.016614471	0.6907046936	0.3259097769	0.1062171827	32.05834526	60	T	C
1220924	1220924	-0.1935625927	0.1221387506	0.3157013433	0.09966733816	-163.1003899	72	R	H
1222009	1222009	0.2143775505	0.528199542	0.3138219916	0.09848424239	146.3875256	48	M	P
1221470	1221470	1.03723881	0.724769267	0.3124695429	0.09763721526	30.12513029	73	H	P
1220887	1220887	1.042940042	0.7316884441	0.3112515979	0.09687755722	29.84367129	64	R	K
1221029	1221029	0.01415827074	0.320533835	0.3063755642	0.09386598637	2163.933505	44	D	F
1221389	1221389	0.9861644427	0.6818116456	0.3043527971	0.09263062512	30.86227651	42	G	F
1222469	1222469	0.02474774168	0.3285771125	0.3038293708	0.09231228658	1227.70544	79	V	S
1221796	1221796	0.1751876004	0.4788312423	0.303643642	0.0921994613	173.324848	67	L	A
1221689	1221689	0.2010753387	0.5043915605	0.3033162218	0.0920007304	150.8470525	50	L	P
1222291	1222291	0.2980174189	0.5983613654	0.3003439465	0.09020648622	100.7806684	41	S	W
1221124	1221124	0.09557832264	0.3957483092	0.3001699866	0.09010202083	314.0565541	27	C	H
1221965	1221965	0.1762512723	0.475386964	0.2991356917	0.08948216205	169.7211531	35	K	I
1221929	1221929	-0.02525111746	0.2733054753	0.2985565927	0.08913603906	-1182.350022	24	K	P
1220886	1220886	0.2347526111	0.5293123458	0.2945597347	0.08676543731	125.4766596	64	R	L
1221928	1221928	0.07801092503	0.3724204187	0.2944094937	0.08667694995	377.3952091	24	K	F
1221525	1221525	-0.02347351869	0.2699519491	0.2934254678	0.08609850514	-1250.027623	20	L	H
1222085	1222085	0.2117648231	0.5032431913	0.2914783682	0.08495963914	137.6424866	82	F	I
1220850	1220850	0.9848319367	0.6942170565	0.2906148802	0.0844570086	29.50908367	34	R	P
1222367	1222367	0.9721196093	0.6823250307	0.2897945786	0.08398089779	29.81058872	60	T	F
1221560	1221560	0.3999995556	0.6890750789	0.2890755232	0.08356465814	72.26896109	26	L	D
1221027	1221027	0.4038741155	0.6920731562	0.2881990407	0.08305868705	71.35863122	44	D	K
1221646	1221646	0.9700124383	0.6821403902	0.2878720481	0.08287031608	29.67715018	45	L	I
1221330	1221330	0.2739539513	0.5607498687	0.2867959174	0.08225189825	104.6876368	83	E	P
1221739	1221739	0.3748534098	0.660288942	0.2854355323	0.08147344307	76.14590793	62	L	D
1222044	1222044	0.05486449884	0.3393612189	0.2844967201	0.08093838374	518.5442793	46	F	H
1222093	1222093	0.9734637799	0.6912417885	0.2822219915	0.07964925248	28.99152463	82	F	W
1221128	1221128	0.9733045928	0.6930010398	0.280303553	0.07857008183	28.79916062	27	C	M
1220819	1220819	0.414316654	0.6940639366	0.2797472826	0.07825854215	67.52016362	30	R	D
1222414	1222414	1.001125974	0.7219692641	0.2791567104	0.07792846897	27.88427406	39	V	A
1222003	1222003	0.4067504623	0.6856492124	0.2788987501	0.07778451283	68.56753121	48	M	G
1222418	1222418	0.9676129668	0.6912503283	0.2763626385	0.07637630795	28.56127894	39	V	C
1222464	1222464	0.9556835382	0.6821615323	0.2735220059	0.0748142877	28.62056266	79	V	L
1221188	1221188	-0.08370400022	0.1873180207	0.271022021	0.07345293584	-323.7862232	19	E	M
1220910	1220910	0.9669323046	0.6974069958	0.2695253088	0.07264389206	27.8742687	71	R	P
1221230	1221230	0.4207039003	0.6896024609	0.2688985606	0.07230643589	63.91634601	37	E	P
1221949	1221949	0.9610060147	0.694261392	0.2667446228	0.07115269378	27.75681095	33	K	P
1221859	1221859	0.1653026285	0.4319567416	0.2666541131	0.07110441602	161.3126878	76	L	D
1221968	1221968	0.1331710495	0.3995364092	0.2663653597	0.07095050485	200.0174668	35	K	F
1222095	1222095	0.1678004942	0.4338883455	0.2660878513	0.07080274463	158.5739379	82	F	V
1221653	1221653	0.02712903019	0.2929189198	0.2657898896	0.07064426541	979.7249948	45	L	T
1221454	1221454	0.4244887116	0.6900462083	0.2655574968	0.07052078409	62.55937779	59	H	W
1221377	1221377	1.017558615	0.7532804799	0.2642781349	0.06984293261	25.97178493	42	G	A
1222368	1222368	0.9805139858	0.717328835	0.2631851508	0.06926642358	26.8415499	60	T	P
1221021	1221021	0.9548539811	0.6920457097	0.2628082714	0.06906818753	27.52339904	44	D	Q
1221834	1221834	0.08892622184	0.3464231427	0.2574969209	0.06630466426	289.562421	70	L	Y
1221446	1221446	0.4302973264	0.6856215816	0.2553242552	0.06519047531	59.33670501	59	H	L
1222328	1222328	0.9519632252	0.6972916843	0.2546715408	0.06485759371	26.75224569	69	S	P
1221030	1221030	0.09086082577	0.3449912482	0.2541304225	0.06458227162	279.6919578	44	D	P
1221430	1221430	0.9851262956	0.7319537723	0.2531725233	0.06409632656	25.69949908	85	G	P
1221835	1221835	1.023973445	0.7772180013	0.2467554432	0.06088824875	24.09783618	70	L	V
1221558	1221558	1.02364272	0.7823671716	0.2412755479	0.05821389003	23.57028906	26	L	R
1221555	1221555	0.005170531086	0.2460775451	0.240907014	0.05803618938	4659.231517	23	L	Y
1222463	1222463	0.9230872288	0.6822096293	0.2408775994	0.05802201791	26.09478194	79	V	I
1221820	1221820	0.9288817775	0.6913068599	0.2375749176	0.05644184147	25.57644292	70	L	C
1221127	1221127	0.04850126779	0.286032479	0.2375312112	0.05642107629	489.7422728	27	C	K
1221916	1221916	0.2315466372	0.4687427143	0.2371960771	0.056261979	102.4398713	24	K	A
1222248	1222248	1.027406946	0.7904302867	0.2369766595	0.05615793717	23.06551074	17	S	P
1222364	1222364	1.013000511	0.7767157145	0.2362847965	0.05583050505	23.32523961	60	T	L
1221374	1221374	0.453279831	0.6890056013	0.2357257703	0.05556663878	52.00446924	32	G	W
1221869	1221869	0.06797891095	0.3031326682	0.2351537573	0.05529728956	345.9216307	76	L	P
1221673	1221673	0.04425975416	0.2792838456	0.2350240914	0.05523632355	531.0108379	49	L	T
1220827	1220827	1.057588689	0.8237802503	0.2338084384	0.05466638588	22.10769091	30	R	K
1221386	1221386	0.9100441764	0.6819252361	0.2281189403	0.05203825093	25.06679854	42	G	L
1221599	1221599	0.08915457303	0.3170778122	0.2279232392	0.05194900296	255.6495213	36	L	N
1222284	1222284	0.4436662321	0.666871268	0.2232050359	0.04982048807	50.30922342	41	S	L
1221334	1221334	0.4596552756	0.6819984354	0.2223431599	0.04943648074	48.37171935	83	E	W
1221966	1221966	0.3051152436	0.5259051927	0.220789949	0.0487482016	72.36280509	35	K	L
1221749	1221749	0.9091775671	0.6889839091	0.2201936581	0.04848524706	24.21899374	62	L	P
1221598	1221598	0.1483417202	0.3676399447	0.2192982245	0.04809171127	147.8331411	36	L	R
1221310	1221310	0.3114126041	0.5305792267	0.2191666226	0.04803400847	70.37821196	65	E	P
1220879	1220879	0.2395035235	0.4559328312	0.2164293077	0.04684164525	90.36581365	64	R	D
1221187	1221187	0.01050373221	0.2267668828	0.2162631506	0.0467697503	2058.917215	19	E	K
1222230	1222230	1.013828696	0.7977853758	0.21604332	0.0466747161	21.30964737	16	S	T
1221634	1221634	1.073009256	0.8585129537	0.2144963021	0.0460086636	19.99016326	43	L	W
1221630	1221630	0.4782147109	0.6912931189	0.213078408	0.04540240797	44.55705841	43	L	P
1221536	1221536	1.053490992	0.8404993279	0.2129916646	0.0453654492	20.21770154	20	L	V
1221062	1221062	0.2697730248	0.4822979395	0.2125249147	0.04516683935	78.77915696	74	D	E
1221059	1221059	0.2385502533	0.4483996446	0.2098493913	0.04403676701	87.96863065	74	D	N
1222395	1222395	0.08628501917	0.2956484568	0.2093634376	0.043833049	242.6417003	31	V	R
1221656	1221656	0.8911914799	0.682256692	0.2089347879	0.04365374561	23.44443283	45	L	V
1221812	1221812	0.123464477	0.3322940305	0.2088295535	0.0436097824	169.1414069	67	L	T
1222078	1222078	0.02571087184	0.2338573776	0.2081465057	0.04332496785	809.5661127	82	F	N
1221567	1221567	1.012151742	0.8041433143	0.2080084274	0.04326750587	20.55111095	26	L	K
1221788	1221788	0.8885257817	0.6805860152	0.2079397665	0.04323894647	23.40278366	66	L	F
1222459	1222459	-0.1421107736	0.06578704729	0.2078978209	0.04322150394	-146.2927937	79	V	Q
1221395	1221395	0.287396481	0.489874757	0.202478276	0.04099745224	70.45259401	42	G	Y
1221117	1221117	0.8953509299	0.693217724	0.2021332059	0.04085783292	22.57586374	27	C	A
1221777	1221777	0.07537274143	0.2765067533	0.2011340119	0.04045489074	266.8524563	66	L	R
1221848	1221848	0.08354658885	0.28156182	0.1980152312	0.03921003178	237.0117487	75	L	F
1221034	1221034	0.1449539847	0.3425424531	0.1975884684	0.03904120284	136.3111671	44	D	W
1221860	1221860	0.8777813366	0.680764044	0.1970172926	0.03881581359	22.44491702	76	L	C
1220961	1220961	0.9920989664	0.79808264	0.1940163264	0.03764233491	19.55614641	78	R	Q
1221641	1221641	0.2544730146	0.4480451515	0.1935721369	0.03747017217	76.06784443	45	L	C
1221382	1221382	0.2240868675	0.4154793387	0.1913924711	0.03663107801	85.40994537	42	G	Q
1221381	1221381	0.8710124528	0.6819834813	0.1890289715	0.03573195207	21.70221228	42	G	C
1221060	1221060	-0.05381413275	0.1350065621	0.1888206949	0.03565325482	-350.8756626	74	D	C
1220959	1220959	0.9161646471	0.727395734	0.1887689131	0.03563370255	20.60425642	78	R	D
1222408	1222408	0.04577559988	0.2345379526	0.1887623527	0.03563122581	412.3645637	31	V	P
1221956	1221956	0.9519920435	0.764357992	0.1876340515	0.03520653728	19.70962392	35	K	A
1221920	1221920	0.8695440888	0.6819856724	0.1875584163	0.03517815953	21.56974198	24	K	C
1221782	1221782	0.07548389796	0.2625679494	0.1870840514	0.03500044229	247.8463042	66	L	E
1222348	1222348	0.3318356267	0.518432491	0.1865968643	0.03481838975	56.23171512	21	T	P
1221844	1221844	-0.1411257346	0.04506619755	0.1861919322	0.03466743561	-131.9333661	75	L	H
1221975	1221975	0.4821399773	0.6681600243	0.186020047	0.03460345789	38.58216612	35	K	V
1221607	1221607	0.1207055308	0.3066120872	0.1859065565	0.03456124774	154.0166016	36	L	K
1221865	1221865	1.017751423	0.8347192681	0.1830321554	0.0335007699	17.98397439	76	L	I
1221800	1221800	0.8668056584	0.6841775166	0.1826281418	0.03335303819	21.06909895	67	L	C
1220764	1220764	1.077250358	0.8954687477	0.18178161	0.03304455375	16.87459268	68	A	G
1221391	1221391	0.8611702968	0.6806522789	0.1805180179	0.03258675478	20.96194197	42	G	S
1221802	1221802	0.03718052411	0.2174379387	0.1802574146	0.03249273553	484.8167662	67	L	E
1221825	1221825	1.025449356	0.8454298504	0.1800195058	0.03240702246	17.55518249	70	L	I
1221376	1221376	0.8686562088	0.6910465187	0.1776096901	0.03154520201	20.4464883	32	G	V
1221649	1221649	0.3653959103	0.5414013891	0.1760054788	0.03097792858	48.16843153	45	L	F
1221133	1221133	0.8691022072	0.6932906866	0.1758115206	0.03090969078	20.22909609	27	C	T
1221856	1221856	0.8555287598	0.6806364435	0.1748923163	0.03058732231	20.44259931	76	L	A
1221065	1221065	-0.1114227885	0.06346326306	0.1748860516	0.03058513104	-156.9571664	74	D	I
1221867	1221867	0.9760142048	0.8022720102	0.1737421946	0.03018635017	17.80119528	76	L	M
1222428	1222428	-0.05053904282	0.1226430487	0.1731820915	0.02999203682	-342.6699079	39	V	P
1221620	1221620	0.9861788519	0.8136799277	0.1724989242	0.02975587886	17.49164707	43	L	D
1222226	1222226	0.4132638232	0.5847503458	0.1714865225	0.02940762741	41.49565312	16	S	M
1221180	1221180	0.8423628864	0.6709971954	0.1713656909	0.02936620003	20.34345217	19	E	D
1221666	1221666	0.4896130583	0.6606376646	0.1710246063	0.02924941596	34.93056474	49	L	I
1221534	1221534	0.1492074374	0.3194825462	0.1702751088	0.02899361268	114.1197193	20	L	W
1221026	1221026	0.2269660275	0.3969900132	0.1700239857	0.02890815571	74.91164539	44	D	L
1222006	1222006	1.032199028	0.8630694862	0.1691295416	0.02860480183	16.38536145	48	M	L
1222433	1222433	0.2125087484	0.3808369079	0.1683281595	0.02833436927	79.2099905	39	V	Y
1222286	1222286	0.515617511	0.6830613475	0.1674438365	0.02803743837	32.47442782	41	S	M
1221669	1221669	0.8492079329	0.6823186421	0.1668892909	0.02785203541	19.65234714	49	L	F
1220775	1220775	1.061034541	0.8941841451	0.1668503961	0.02783905467	15.72525583	68	A	W
1221969	1221969	0.8510996524	0.6851278006	0.1659718518	0.02754665559	19.50087177	35	K	P
1221024	1221024	0.8841302957	0.718491627	0.1656386686	0.02743616855	18.73464459	44	D	H
1221774	1221774	0.07909463259	0.2438154616	0.164720829	0.02713295152	208.2579104	63	L	Y
1221819	1221819	0.0107079789	0.1749274495	0.1642194706	0.02696803452	1533.617802	70	L	D
1221778	1221778	0.1762641719	0.3401288987	0.1638647267	0.02685164867	92.96541943	66	L	N
1221864	1221864	0.2545204277	0.418316139	0.1637957114	0.02682903507	64.35464253	76	L	H
1221963	1221963	0.8949687435	0.7313297231	0.1636390204	0.02677772899	18.28432798	35	K	G
1220903	1220903	1.110108777	0.9465137345	0.1635950425	0.02676333794	14.73684795	71	R	G
1221756	1221756	0.0933999291	0.2566784528	0.1632785237	0.02665987631	174.8165393	63	L	A
1221658	1221658	-0.1209593327	0.0420476154	0.1630069481	0.02657126512	-134.7617786	49	L	R
1222228	1222228	0.2973218672	0.4597515496	0.1624296824	0.02638340174	54.63092372	16	S	P
1221692	1221692	1.150669932	0.9883530684	0.1623168637	0.02634676425	14.10629227	50	L	T
1220814	1220814	1.040475386	0.8790444013	0.1614309849	0.02605996288	15.51511809	86	A	W
1221603	1221603	0.1737413304	0.3351136192	0.1613722889	0.02604101561	92.88077195	36	L	E
1222413	1222413	0.83719548	0.6759841043	0.1612113758	0.02598910767	19.25612113	31	V	Y
1221018	1221018	0.4474081589	0.6084246786	0.1610165198	0.02592631964	35.98873123	44	D	R
1221843	1221843	-0.05633401699	0.1039341105	0.1602681275	0.02568587268	-284.496182	75	L	G
1221438	1221438	1.07816637	0.9179760648	0.1601903051	0.02566093385	14.85766108	59	H	R
1222373	1222373	0.9792761686	0.8192702605	0.1600059082	0.02560189064	16.33920168	60	T	V
1221177	1221177	0.03475834098	0.1939534385	0.1591950975	0.02534307907	458.0054544	19	E	A
1221872	1221872	0.8391407193	0.6808223833	0.158318336	0.0250646955	18.86672072	76	L	T
1221378	1221378	0.2343988314	0.3920197863	0.1576209549	0.02484436542	67.24476993	42	G	R
1221123	1221123	0.1627567323	0.3197966546	0.1570399223	0.02466153719	96.48751242	27	C	G
1221547	1221547	-0.1213968228	0.0353632987	0.1567601215	0.0245737357	-129.130333	23	L	K
1221926	1221926	0.2178527016	0.3741352886	0.1562825871	0.02442424702	71.73773193	24	K	L
1220822	1220822	0.5351910782	0.6912687334	0.1560776552	0.02436023446	29.16297778	30	R	E
1221753	1221753	0.9022378317	0.7462462482	0.1559915834	0.0243333741	17.2894084	62	L	W
1220969	1220969	0.933578484	0.7776175612	0.1559609228	0.02432380943	16.70571092	78	R	F
1221283	1221283	1.030660676	0.8750694393	0.155591237	0.02420863302	15.09626209	61	E	G
1222225	1222225	0.8362026189	0.6806659785	0.1555366404	0.02419164651	18.60035318	16	S	K
1221035	1221035	0.2030649034	0.3583349077	0.1552700043	0.02410877424	76.46323995	44	D	Y
1221441	1221441	0.9848868288	0.8303197505	0.1545670783	0.02389098169	15.69389231	59	H	C
1222472	1222472	0.04079599318	0.1953146475	0.1545186543	0.02387601453	378.7593886	79	V	W
1221794	1221794	0.8351205581	0.680667632	0.1544529262	0.0238557064	18.49468614	66	L	Y
1221610	1221610	0.1850238554	0.3394051389	0.1543812835	0.02383358069	83.43858316	36	L	P
1221780	1221780	0.8476277262	0.6933503778	0.1542773484	0.02380150023	18.20107385	66	L	C
1222217	1222217	0.8396663113	0.6868213011	0.1528450102	0.02336159714	18.20306569	16	S	D
1222361	1222361	0.3479594303	0.5007400972	0.1527806668	0.02334193216	43.9076092	60	T	G
1221762	1221762	-0.005738432543	0.146439578	0.1521780106	0.0231581469	-2651.909026	63	L	E
1222362	1222362	0.83698689	0.685144361	0.151842529	0.02305615362	18.14156599	60	T	H
1221694	1221694	1.185447517	1.033705609	0.1517419083	0.02302560675	12.80039025	50	L	Y
1221364	1221364	0.9823425793	0.8314340466	0.1509085327	0.02277338524	15.36210848	32	G	H
1222005	1222005	1.0879454	0.9384968139	0.149448586	0.02233487987	13.73677264	48	M	I
1221615	1221615	0.470520895	0.6198848374	0.1493639424	0.02230958729	31.74438032	36	L	Y
1222457	1222457	-0.1226976973	0.02659638616	0.1492940835	0.02228872336	-121.6763531	79	V	D
1221847	1221847	0.4106686613	0.5596805957	0.1490119344	0.02220455658	36.28519739	75	L	M
1222002	1222002	0.9484974743	0.7995165217	0.1489809527	0.02219532426	15.70704791	48	M	E
1221875	1221875	0.9811164267	0.8322025652	0.1489138615	0.02217533815	15.17800105	76	L	V
1221105	1221105	0.9254091652	0.7765486087	0.1488605564	0.02215946527	16.08591767	81	D	I
1222227	1222227	0.1719416238	0.3201520302	0.1482104064	0.02196632455	86.19809623	16	S	F
1221616	1221616	0.9089271219	0.7614991597	0.1474279622	0.02173500404	16.21999813	36	L	V
1221410	1221410	0.8726201056	0.72519483	0.1474252755	0.02173421187	16.89455407	58	G	P
1221742	1221742	0.5306493047	0.6776579822	0.1470086776	0.02161155128	27.70354663	62	L	E
1220937	1220937	0.9624613419	0.8154538239	0.147007518	0.02161121034	15.27412183	77	R	A
1221068	1221068	-0.03366723458	0.1120822268	0.1457494614	0.0212429055	-432.9118896	74	D	M
1221676	1221676	0.5052164161	0.6506899205	0.1454735044	0.02116254049	28.79429484	49	L	V
1221772	1221772	0.1515775416	0.2963979305	0.1448203888	0.02097294502	95.54211479	63	L	T
1221017	1221017	0.8267522554	0.6820495286	0.1447027268	0.02093887915	17.50254999	44	D	A
1222363	1222363	0.8708333673	0.7264050588	0.1444283085	0.02085953629	16.58506827	60	T	I
1221405	1221405	0.5468222367	0.6912009371	0.1443787003	0.02084520911	26.40322405	58	G	I
1221559	1221559	0.9279492977	0.7844543907	0.143494907	0.02059078834	15.46365813	26	L	N
1222417	1222417	0.02462111243	0.1677720194	0.143150907	0.02049218218	581.4152686	39	V	D
1222426	1222426	0.8342683581	0.6914449569	0.1428234012	0.02039852392	17.11959944	39	V	M
1221675	1221675	0.1020973101	0.2443773699	0.1422800598	0.02024361542	139.357305	49	L	Y
1222471	1222471	-0.004391043859	0.1356969427	0.1400879865	0.01962464397	-3190.311712	79	V	T
1222045	1222045	0.3839759987	0.5235125767	0.139536578	0.01947045659	36.33992188	46	F	I
1221178	1221178	-0.04037112822	0.09810278741	0.1384739156	0.01917502531	-343.0023429	19	E	R
1222405	1222405	0.1297866762	0.2676932487	0.1379065725	0.01901822274	106.2563404	31	V	K
1221823	1221823	0.02386316899	0.1612565859	0.1373934169	0.018876951	575.7551184	70	L	G
1222086	1222086	0.388660629	0.5255388909	0.1368782619	0.01873565859	35.21793867	82	F	L
1221655	1221655	0.09458264831	0.2308378018	0.1362551535	0.01856546685	144.0593554	45	L	Y
1220834	1220834	0.8312088089	0.6952707378	0.1359380711	0.01847915916	16.35426256	30	R	W
1222331	1222331	0.55947878	0.6949013687	0.1354225887	0.01833927753	24.20513405	69	S	W
1221568	1221568	1.055604339	0.9202906179	0.135313721	0.01830980309	12.8186022	26	L	M
1221562	1221562	0.9874914596	0.8522589807	0.1352324789	0.01828782334	13.69454668	26	L	Q
1221064	1221064	-0.03702056025	0.09778216374	0.134802724	0.0181717744	-364.1293461	74	D	H
1221019	1221019	0.5581912855	0.6918479164	0.1336566309	0.01786409498	23.9445929	44	D	N
1221580	1221580	1.064695159	0.9312435517	0.1334516073	0.0178093315	12.53425511	28	L	D
1221683	1221683	0.9621553184	0.8291069957	0.1330483226	0.01770185616	13.82815436	50	L	G
1221445	1221445	0.5524978754	0.6854781883	0.1329803129	0.01768376361	24.06892746	59	H	I
1221684	1221684	1.070176823	0.9372663469	0.1329104759	0.0176651946	12.41948742	50	L	H
1221668	1221668	0.8887302548	0.7573487763	0.1313814785	0.01726109288	14.78305456	49	L	M
1221776	1221776	0.5611986185	0.6918435271	0.1306449085	0.01706809213	23.27962048	66	L	A
1221380	1221380	0.2203745139	0.3506480232	0.1302735093	0.01697118724	59.11459862	42	G	D
1221136	1221136	0.9724585681	0.8422671679	0.1301914002	0.01694980068	13.38786088	27	C	V
1221141	1221141	1.011619288	0.8815447376	0.1300745506	0.0169193887	12.85805363	40	Q	C
1220908	1220908	0.9544210196	0.8252644885	0.1291565311	0.01668140951	13.5324483	71	R	M
1221679	1221679	1.060295556	0.9311694491	0.1291261071	0.01667355153	12.17831258	50	L	N
1222004	1222004	0.9503981138	0.8215502882	0.1288478256	0.01660176215	13.55724761	48	M	H
1221020	1221020	0.809739817	0.6820749154	0.1276649017	0.01629832712	15.76616328	44	D	C
1221775	1221775	0.5317614875	0.6587105133	0.1269490258	0.01611605515	23.87330199	63	L	V
1222407	1222407	0.896357514	0.7699245824	0.1264329315	0.01598528618	14.10519012	31	V	F
1221765	1221765	0.8086378579	0.6823785025	0.1262593553	0.01594142481	15.61383184	63	L	I
1221661	1221661	0.2677086697	0.3938671104	0.1261584407	0.01591595216	47.12527273	49	L	C
1221314	1221314	0.9861877719	0.8601181178	0.1260696541	0.01589355768	12.7835345	65	E	W
1221602	1221602	0.4217810894	0.5476015368	0.1258204473	0.01583078497	29.83074644	36	L	Q
1221546	1221546	0.8080155185	0.6823794227	0.1256360958	0.01578442858	15.54872313	23	L	I
1221363	1221363	1.002637566	0.8772021937	0.1254353723	0.01573403263	12.51053986	32	G	E
1222293	1222293	0.8455569212	0.7207016539	0.1248552674	0.01558883779	14.76603931	41	S	V
1222231	1222231	0.1310583892	0.2555329475	0.1244745583	0.01549391565	94.97641393	16	S	W
1221131	1221131	0.8069046394	0.6828288248	0.1240758146	0.01539480777	15.37676307	27	C	S
1221440	1221440	1.044827645	0.9209098476	0.123917797	0.01535562042	11.86011853	59	H	D
1221953	1221953	0.9798161698	0.8580623557	0.1217538141	0.01482399124	12.4261895	33	K	W
1220804	1220804	1.110305702	0.9890555075	0.121250195	0.01470160979	10.92043342	86	A	G
1221155	1221155	0.9601771438	0.8395398476	0.1206372962	0.01455335723	12.56406664	40	Q	Y
1221474	1221474	0.9567271745	0.8370888672	0.1196383073	0.01431332457	12.50495549	73	H	W
1222372	1222372	0.8297226049	0.7103859227	0.1193366822	0.01424124372	14.38272038	60	T	Y
1221517	1221517	0.2804714978	0.3988703122	0.1183988144	0.01401827926	42.2142055	20	L	A
1221361	1221361	0.9422411457	0.8243136298	0.1179275159	0.01390689901	12.51564066	32	G	C
1222409	1222409	0.4156028448	0.5335266211	0.1179237763	0.01390601702	28.37415041	31	V	S
1221527	1221527	0.1180820308	0.2360015801	0.1179195493	0.01390502011	99.8623995	20	L	K
1221807	1221807	0.8643821716	0.7468076457	0.1175745259	0.01382376914	13.6021461	67	L	M
1221023	1221023	0.8155961194	0.6981272366	0.1174688828	0.01379893843	14.40282512	44	D	G
1221336	1221336	0.9482888843	0.8308978466	0.1173910377	0.01378065573	12.37924852	83	E	V
1220884	1220884	0.7990269349	0.6827425723	0.1162843626	0.01352205298	14.55324689	64	R	H
1221444	1221444	0.9611823557	0.8460312318	0.1151511239	0.01325978133	11.98015374	59	H	G
1221191	1221191	0.07617697951	0.191221558	0.1150445785	0.01323525503	151.022762	19	E	S
1222023	1222023	1.046372171	0.931627888	0.1147442835	0.01316625059	10.96591506	25	F	G
1221840	1221840	0.07326172797	0.1876879692	0.1144262413	0.01309336469	156.1882915	75	L	C
1222290	1222290	1.011469021	0.897349051	0.11411997	0.01302336754	11.28259666	41	S	T
1221360	1221360	1.040091141	0.9268625303	0.1132286111	0.01282071837	10.88641241	32	G	D
1221149	1221149	0.9299494291	0.8167411279	0.1132083012	0.01281611947	12.17359758	40	Q	F
1222281	1222281	0.5649714907	0.6779156536	0.1129441628	0.01275638392	19.99112604	41	S	G
1221248	1221248	0.9590285263	0.8469977529	0.1120307735	0.01255089421	11.68169355	51	E	M
1220919	1220919	0.02543610937	0.136493922	0.1110578126	0.01233383774	436.6147787	72	R	D
1221340	1221340	1.068452524	0.957513161	0.1109393632	0.01230754232	10.38318135	29	G	D
1221597	1221597	0.8016260765	0.6914926013	0.1101334752	0.01212938236	13.73875906	36	L	A
1222366	1222366	0.9311673479	0.8210568684	0.1101104794	0.01212431768	11.82499362	60	T	M
1221107	1221107	0.9669906274	0.8569974748	0.1099931527	0.01209849363	11.37478995	81	D	K
1221215	1221215	0.9798141113	0.8707728172	0.1090412942	0.01189000384	11.1287736	22	E	Y
1221022	1221022	0.9915569068	0.883156924	0.1083999828	0.01175055627	10.93230071	44	D	E
1222054	1222054	0.4923013996	0.6005466544	0.1082452548	0.0117170352	21.98759844	46	F	Y
1221838	1221838	-0.05905543761	0.04805081179	0.1071062494	0.01147174866	-181.3656011	75	L	N
1221933	1221933	0.1973159151	0.3040017369	0.1066858218	0.01138186458	54.0685336	24	K	W
1221439	1221439	1.061359091	0.9559419021	0.1054171887	0.01111278367	9.932283013	59	H	N
1222221	1222221	0.573958359	0.6789102741	0.1049519151	0.01101490448	18.28563231	16	S	G
1222038	1222038	0.06661937052	0.1710673206	0.10444795	0.01090937427	156.7831536	46	F	N
1220849	1220849	1.026347528	0.9221911992	0.1041563293	0.01084854093	10.14825158	34	R	F
1221793	1221793	0.7791566759	0.6751844001	0.1039722758	0.01081023414	13.3442065	66	L	W
1222029	1222029	0.5935440024	0.6974437883	0.1038997859	0.01079516551	17.50498455	25	F	P
1221294	1221294	0.9608413384	0.8570470932	0.1037942452	0.01077324534	10.80243335	61	E	W
1222282	1222282	0.8513576453	0.7476236472	0.1037339981	0.01076074237	12.18453827	41	S	H
1222052	1222052	0.1206056957	0.223519687	0.1029139913	0.0105912896	85.33095443	46	F	T
1221319	1221319	0.9181304709	0.8156728307	0.1024576402	0.01049756804	11.15937696	83	E	N
1221629	1221629	1.099172896	0.9968775876	0.102295308	0.01046433005	9.30657119	43	L	F
1220923	1220923	-0.003130521945	0.09887035791	0.1020008799	0.01040417949	-3258.270718	72	R	G
1220880	1220880	0.7840400156	0.6821132659	0.1019267497	0.0103890623	13.00019739	64	R	C
1220845	1220845	1.01866126	0.9172161105	0.1014451497	0.01029111841	9.958673576	34	R	I
1220826	1220826	0.8905814913	0.7891746624	0.101406829	0.01028334496	11.38658617	30	R	L
1222280	1222280	0.8380277817	0.7370637617	0.10096402	0.01019373333	12.04781299	41	S	E
1220927	1220927	0.280723727	0.3816862112	0.1009624842	0.01019342321	35.96506972	72	R	K
1221601	1221601	0.7924577212	0.6915059831	0.1009517381	0.01019125342	12.73906927	36	L	C
1221623	1221623	0.9504674151	0.850409322	0.100058093	0.01001162198	10.52725127	43	L	E
1222077	1222077	0.07937986573	0.1793284778	0.09994861205	0.009989725052	125.9117928	82	F	R
1220915	1220915	0.9057564162	0.8058452078	0.09991120836	0.009982249556	11.03069286	71	R	Y
1221943	1221943	0.9692391456	0.8695148381	0.09972430758	0.009944937523	10.28892694	33	K	G
1221449	1221449	0.9139833717	0.8150336258	0.09894974587	0.009791052208	10.82620854	59	H	F
1221305	1221305	0.9607466495	0.8620700339	0.09867661556	0.009737074458	10.27082588	65	E	I
1221564	1221564	0.5944668074	0.6929905566	0.09852374921	0.009706929159	16.57346516	26	L	G
1221399	1221399	1.084054235	0.9855781109	0.09847612429	0.009697547055	9.084058813	58	G	N
1221196	1221196	0.04019959036	0.1385746394	0.09837504905	0.009677650275	244.716546	19	E	V
1221460	1221460	1.094611361	0.9964334818	0.09817787922	0.009638895967	8.969199728	73	H	D
1222087	1222087	0.04041113084	0.1385246081	0.09811347725	0.009626254419	242.7882497	82	F	K
1222266	1222266	1.032754124	0.9351963203	0.09755780394	0.009517525109	9.446372728	18	S	M
1221958	1221958	1.002444071	0.9050452431	0.0973988283	0.009486531754	9.716135901	35	K	N
1221918	1221918	0.2888983292	0.3862296174	0.09733128819	0.009473379662	33.69049882	24	K	N
1222019	1222019	1.062631902	0.9653223011	0.09730960059	0.009469158366	9.157413817	25	F	D
1221797	1221797	0.06438306581	0.1612761341	0.09689306832	0.009388266689	150.4946481	67	L	R
1221606	1221606	0.9707651464	0.8743322986	0.09643284777	0.009299294129	9.933694893	36	L	I
1222324	1222324	0.882088309	0.7859133505	0.09617495857	0.009249622656	10.90309866	69	S	L
1221125	1221125	0.7974254575	0.701439424	0.09598603351	0.009213318629	12.03699137	27	C	I
1222080	1222080	0.26941108	0.3647580799	0.09534699999	0.009091050407	35.39089781	82	F	C
1221100	1221100	0.8706186019	0.775782055	0.09483654691	0.00899397063	10.89300719	81	D	C
1221350	1221350	0.951781395	0.8575309265	0.0942504685	0.008883150812	9.902533185	29	G	P
1221970	1221970	0.9881227189	0.8940021754	0.09412054351	0.00885867671	9.525187682	35	K	S
1222460	1222460	0.05464650853	0.1485622174	0.09391570886	0.008820160371	171.8604013	79	V	E
1221635	1221635	1.087111726	0.9933242579	0.09378746809	0.00879608917	8.627215202	43	L	Y
1222040	1222040	0.3264642962	0.4201246186	0.09366032248	0.008772256007	28.68930036	46	F	C
1221320	1221320	0.9628318637	0.8695636782	0.09326818542	0.008698954412	9.686861117	83	E	D
1221246	1221246	0.8748555869	0.7818687402	0.0929868467	0.008646553659	10.62882241	51	E	L
1221767	1221767	0.7746788517	0.6824286097	0.09225024207	0.008510107162	11.90819162	63	L	M
1222277	1222277	0.9162469852	0.824057003	0.09218998219	0.008498992817	10.06169556	41	S	D
1221447	1221447	1.047373953	0.9551891621	0.09218479044	0.008498035588	8.801516422	59	H	K
1222233	1222233	0.4312421569	0.5232753062	0.09203314925	0.008470100562	21.34140825	16	S	V
1221587	1221587	1.078766752	0.9868717927	0.09189495964	0.008444683608	8.518519823	28	L	K
1222399	1222399	0.2055524767	0.2974424479	0.09188997115	0.008443766799	44.70389879	31	V	Q
1222089	1222089	0.05414349092	0.1458286542	0.09168516326	0.008406169163	169.3373695	82	F	P
1221321	1221321	0.9050702647	0.8135418765	0.09152838821	0.008377445848	10.11284889	83	E	C
1221097	1221097	0.9139799409	0.8226806184	0.09129932258	0.008335566303	9.989204192	81	D	A
1221116	1221116	0.8668214399	0.7757409748	0.09108046517	0.008295651135	10.50740798	81	D	V
1221608	1221608	0.9673947706	0.8768522876	0.09054248306	0.008197941238	9.359414151	36	L	M
1222050	1222050	0.1636415932	0.2538015037	0.09015991052	0.008128809466	55.09596233	46	F	S
1221959	1221959	1.020261365	0.9303795122	0.08988185308	0.008078747513	8.809688981	35	K	D
1221690	1221690	1.088269263	0.9985164269	0.08975283656	0.00805557167	8.247300514	50	L	S
1221537	1221537	0.7703485501	0.6824350009	0.08791354923	0.007728792139	11.41217819	23	L	A
1221456	1221456	0.59651593	0.6844024877	0.0878865577	0.007724047024	14.73331277	59	H	V
1221203	1221203	0.6080845116	0.6959523901	0.08786787849	0.00772076407	14.44994517	22	E	G
1221789	1221789	0.06487819268	0.1517585325	0.08688033986	0.007548193454	133.9130088	66	L	P
1221942	1221942	1.057358828	0.9709178131	0.08644101491	0.007472049059	8.175182598	33	K	E
1221303	1221303	0.9807294373	0.8949362845	0.08579315284	0.007360465074	8.747892086	65	E	G
1222224	1222224	0.2779223766	0.3636989359	0.08577655923	0.007357618114	30.86349515	16	S	L
1220946	1220946	0.9250798125	0.8395361277	0.08554368481	0.00731772201	9.247168045	77	R	L
1221408	1221408	0.9202822417	0.8348270967	0.08545514501	0.007302581808	9.285753993	58	G	M
1222404	1222404	1.030146063	0.9447013296	0.08544473305	0.007300802406	8.294428931	31	V	L
1221387	1221387	0.2962674583	0.3809035365	0.08463607825	0.007163265741	28.56745683	42	G	K
1221863	1221863	0.2737933232	0.358087179	0.08429385572	0.007105454111	30.7874037	76	L	G
1221102	1221102	0.9733183158	0.8896851195	0.08363319637	0.006994511536	8.592584257	81	D	E
1220811	1220811	0.9718273088	0.8882863325	0.08354097632	0.006979094725	8.596277916	86	A	P
1220877	1220877	0.5311873846	0.6144750776	0.08328769296	0.006936839798	15.67953144	64	R	A
1221317	1221317	0.9283157026	0.8452229353	0.08309276729	0.006904407976	8.95091692	83	E	A
1221814	1221814	0.2151937962	0.2982154735	0.08302167733	0.006892598906	38.57995853	67	L	Y
1222345	1222345	1.038404581	0.9559588661	0.08244571512	0.006797295942	7.939652484	21	T	K
1221808	1221808	0.7626663988	0.680283368	0.08238303081	0.006786963765	10.80197462	67	L	F
1222022	1222022	1.043073842	0.9624599153	0.08061392628	0.006498605111	7.72849659	25	F	E
1221539	1221539	-0.006222574125	0.07402315445	0.08024572857	0.006439376954	-1289.590561	23	L	N
1220928	1220928	0.09863025554	0.1788230405	0.08019278499	0.006430882764	81.30647594	72	R	M
1221451	1221451	1.024350828	0.9446402338	0.07971059394	0.006353778787	7.781571682	59	H	S
1221368	1221368	0.8054637214	0.7261083884	0.07935533299	0.006297268875	9.852130007	32	G	M
1220839	1220839	1.079813133	1.001036695	0.0787764381	0.006205727199	7.295376919	34	R	D
1221617	1221617	1.015131697	0.9363785578	0.07875313952	0.006202056985	7.757923404	43	L	A
1221370	1221370	0.9884301147	0.9098701757	0.07855993903	0.006171664021	7.947950782	32	G	P
1221309	1221309	0.9684150778	0.8899572072	0.0784578706	0.006155637459	8.101677927	65	E	F
1220920	1220920	0.1051737386	0.1835474893	0.0783737507	0.006142444799	74.51836529	72	R	C
1221557	1221557	0.9400454611	0.8619206932	0.07812476798	0.006103479371	8.310743598	26	L	A
1221393	1221393	0.7601852753	0.6821488633	0.07803641194	0.006089681589	10.2654464	42	G	T
1221584	1221584	1.018240649	0.9402117925	0.07802885687	0.006088502505	7.663105664	28	L	G
1221156	1221156	0.962982817	0.885258708	0.07772410902	0.006041037122	8.071183374	40	Q	V
1220829	1220829	0.8697025897	0.7921671595	0.07753543028	0.006011742949	8.915166081	30	R	F
1221645	1221645	0.06763322786	0.1451227901	0.07748956223	0.006004632254	114.573213	45	L	H
1222283	1222283	0.7625408331	0.685231718	0.0773091151	0.005976699277	10.13835742	41	S	I
1221134	1221134	0.2897702905	0.366898503	0.07712821258	0.005948761176	26.61701876	27	C	W
1220809	1220809	1.085849894	1.008865159	0.07698473455	0.005926649353	7.089813703	86	A	M
1221057	1221057	0.01850405879	0.09537850767	0.07687444888	0.00590968089	415.446415	74	D	A
1220929	1220929	-0.03412746598	0.04267165266	0.07679911864	0.005898104624	-225.0361005	72	R	F
1222322	1222322	1.073674823	0.9969350851	0.07673973762	0.00588898733	7.147390998	69	S	H
1221345	1221345	0.6162701608	0.6929644989	0.0766943381	0.005882021497	12.44492156	29	G	I
1221996	1221996	1.028678385	0.9526376785	0.07604070628	0.005782189011	7.392077777	48	M	A
1221469	1221469	0.9944991241	0.9186999323	0.07579919174	0.005745517469	7.621846004	73	H	F
1221747	1221747	0.9510286869	0.8753154798	0.07571320711	0.005732489731	7.961190672	62	L	M
1221347	1221347	1.03330579	0.9578717054	0.07543408454	0.00569030111	7.300267285	29	G	K
1221202	1221202	1.085359295	1.009939986	0.07541930948	0.005688072243	6.948787357	22	E	Q
1220895	1220895	0.7575243801	0.682152834	0.07537154608	0.005680869959	9.949718856	64	R	Y
1222340	1222340	1.050377237	0.9750960437	0.07528119363	0.005667258115	7.167062552	21	T	E
1221209	1221209	0.8410454756	0.765996409	0.07504906664	0.005632362403	8.923306624	22	E	F
1221450	1221450	0.8258293817	0.7507817063	0.07504767546	0.005632153591	9.087552116	59	H	P
1221085	1221085	0.8652597593	0.7907995164	0.07446024285	0.005544327765	8.60553632	80	D	I
1222346	1222346	1.048625493	0.9743423237	0.07428316904	0.005517989202	7.083860687	21	T	M
1221830	1221830	0.2429525322	0.3170601426	0.0741076104	0.005491937919	30.50291747	70	L	S
1222299	1222299	1.135883369	1.06236868	0.07351468931	0.005404409544	6.472027966	47	S	Q
1221677	1221677	1.08309774	1.010203126	0.07289461416	0.005313624774	6.730197235	50	L	A
1220875	1220875	0.9964073112	0.9236496772	0.07275763391	0.005293673292	7.301997195	38	R	Y
1220763	1220763	1.05961558	0.9869094617	0.07270611835	0.005286179645	6.861556183	68	A	E
1221674	1221674	0.05735769864	0.1297330385	0.07237533985	0.005238189819	126.1824333	49	L	W
1221106	1221106	0.8771576249	0.8054789597	0.07167866522	0.005137831047	8.171697216	81	D	L
1221631	1221631	0.9542741831	0.883042848	0.0712313352	0.005073903114	7.46445167	43	L	S
1221126	1221126	0.9819494146	0.9113369527	0.07061246183	0.004986119765	7.191048824	27	C	L
1220876	1220876	0.9895814768	0.9193735707	0.07020790614	0.004929150084	7.094706983	38	R	V
1221028	1221028	0.7522821832	0.6821606567	0.07012152654	0.004917028485	9.321173372	44	D	M
1221853	1221853	-0.04088952385	0.02909791317	0.06998743702	0.00489824134	-171.1622695	75	L	W
1222243	1222243	1.010814433	0.9409670577	0.06984737483	0.004878655771	6.91000965	17	S	I
1221657	1221657	0.1853049717	0.2551032227	0.06979825105	0.00487179585	37.66669098	49	L	A
1221923	1221923	0.297287491	0.3670297077	0.06974221677	0.004863976801	23.45951945	24	K	G
1221277	1221277	1.026275483	0.956856094	0.06941938853	0.004819051504	6.764206075	61	E	A
1221349	1221349	0.6193896796	0.6887889936	0.06939931397	0.00481626478	11.20446728	29	G	F
1222304	1222304	1.061947123	0.9925624369	0.06938468574	0.004814234615	6.533723221	47	S	L
1221088	1221088	0.8985662354	0.8293059324	0.06926030298	0.004796989569	7.707868407	80	D	M
1221415	1221415	0.9167149405	0.8474587969	0.06925614356	0.004796413421	7.554817807	58	G	Y
1221737	1221737	0.6217372095	0.6909375745	0.06920036502	0.004788690519	11.13016303	62	L	R
1221533	1221533	0.7494243625	0.6803033611	0.06912100148	0.004777712845	9.223212499	20	L	T
1221140	1221140	1.08740334	1.018804726	0.06859861465	0.004705769932	6.308479301	40	Q	D
1222278	1222278	0.9573083447	0.8888618158	0.06844652892	0.004684927321	7.149893688	41	S	C
1221207	1221207	1.06126303	0.9930923879	0.06817064178	0.0046472364	6.423538734	22	E	K
1220795	1220795	0.9343291336	0.8669790606	0.06735007301	0.004536032335	7.208388414	84	A	W
1221644	1221644	0.08287958106	0.1500984835	0.06721890241	0.004518380841	81.10429801	45	L	G
1220820	1220820	0.8316198136	0.7646956088	0.06692420472	0.004478849177	8.047451928	30	R	C
1222027	1222027	1.061219802	0.9946288332	0.06659096894	0.004434357145	6.274945945	25	F	K
1221583	1221583	1.088554702	1.022652113	0.06590258939	0.004343151289	6.054136668	28	L	E
1220896	1220896	0.7474118804	0.6821679243	0.06524395611	0.004256773809	8.729317505	64	R	V
1221759	1221759	0.09612168595	0.1613534754	0.0652317895	0.004255186362	67.86375921	63	L	D
1220966	1220966	0.9840263949	0.9187994508	0.06522694413	0.004254554241	6.62857668	78	R	L
1221600	1221600	0.225923146	0.2911310887	0.06520794278	0.004252075802	28.8628872	36	L	D
1221328	1221328	0.8999007999	0.8350057662	0.06489503369	0.004211365398	7.211354151	83	E	M
1221226	1221226	0.9255182632	0.8610102083	0.06450805492	0.004161289149	6.969938626	37	E	L
1222000	1222000	0.9887231014	0.9245283028	0.06419479859	0.004120972166	6.492697349	48	M	C
1222422	1222422	0.07238441476	0.1363347553	0.06395034057	0.004089646059	88.34821803	39	V	H
1221857	1221857	0.4990945045	0.5630051217	0.06391061719	0.00408456699	12.80531375	76	L	R
1222082	1222082	0.1686593499	0.2325164713	0.06385712138	0.004077731951	37.86159583	82	F	E
1222021	1222021	1.09997981	1.036318772	0.06366103808	0.004052727769	5.787473326	25	F	Q
1222216	1222216	0.9311899909	0.868004565	0.06318542593	0.00399239805	6.78544943	16	S	N
1221206	1221206	0.8829226692	0.8198522905	0.06307037868	0.003977872667	7.14336384	22	E	L
1221826	1221826	0.08321401126	0.1459768002	0.06276278897	0.003939167679	75.4233428	70	L	K
1222015	1222015	1.001829966	0.9390800909	0.06274987492	0.003937546803	6.263525455	48	M	V
1221076	1221076	-0.01546860175	0.04709934256	0.06256794431	0.003914747655	-404.4835164	74	D	V
1222424	1222424	0.6173208645	0.6795423851	0.06222152058	0.003871517623	10.07928359	39	V	L
1221766	1221766	0.0539181588	0.1161359041	0.06221774533	0.003871047834	115.3929339	63	L	K
1221122	1221122	0.2104840528	0.2722489832	0.06176493032	0.003814906617	29.34423273	27	C	E
1221671	1221671	0.1532488693	0.2147936841	0.06154481481	0.00378776423	40.16004496	49	L	S
1221323	1221323	0.6297614759	0.691127611	0.06136613504	0.003765802529	9.744345659	83	E	G
1221396	1221396	0.7433731931	0.6821739511	0.06119924204	0.003745347226	8.23264043	42	G	V
1220825	1220825	0.8662711465	0.8055022871	0.06076885936	0.003692854268	7.014992893	30	R	I
1221999	1221999	0.6248154906	0.6853933288	0.06057783817	0.003669674478	9.69531631	48	M	D
1222458	1222458	0.7429086686	0.6824754876	0.06043318099	0.003652169365	8.134671669	79	V	C
1222302	1222302	1.075167888	1.014832298	0.06033559021	0.003640383446	5.611736629	47	S	H
1221217	1221217	1.016907457	0.9567278998	0.06017955734	0.003621579121	5.917899108	37	E	A
1221770	1221770	0.1645114273	0.2245203981	0.06000897077	0.003601076573	36.47708354	63	L	S
1220866	1220866	0.9863867558	0.9265947347	0.05979202114	0.003575085792	6.061721813	38	R	L
1222349	1222349	1.029769366	0.9701514234	0.05961794219	0.003554299032	5.789446083	21	T	S
1221829	1221829	0.03360247774	0.09309338281	0.05949090507	0.003539167786	177.0432095	70	L	P
1222406	1222406	0.9273489152	0.867950137	0.05939877819	0.003528214851	6.405224314	31	V	M
1220881	1220881	0.7554748458	0.6963586204	0.05911622539	0.003494728104	7.825042186	64	R	Q
1221086	1221086	0.854065885	0.7950220039	0.05904388108	0.003486179893	6.913270055	80	D	L
1220949	1220949	0.6299075575	0.6887752781	0.05886772058	0.003465408526	9.345453928	77	R	F
1221960	1221960	0.752439998	0.6937770734	0.05866292467	0.003441338731	7.796359155	35	K	C
1221531	1221531	0.1861662289	0.2447788414	0.05861261247	0.003435438341	31.48401985	20	L	S
1222026	1222026	1.063372259	1.005132217	0.0582400416	0.003391902446	5.476919405	25	F	L
1222292	1222292	0.6121109854	0.6699274696	0.05781648424	0.00334274585	9.445425032	41	S	Y
1222240	1222240	1.066337806	1.008553271	0.05778453429	0.003339052403	5.418970798	17	S	E
1221554	1221554	0.04249099303	0.1002264258	0.05773543276	0.003333380196	135.8768733	23	L	W
1221147	1221147	1.07386077	1.016168153	0.05769261667	0.003328438018	5.372448486	40	Q	K
1220785	1220785	1.024239671	0.9666827477	0.05755692355	0.003312799448	5.619478054	84	A	H
1222276	1222276	0.9705407749	0.9130147159	0.05752605898	0.003309247462	5.927217121	41	S	N
1221667	1221667	0.01589107067	0.07331251816	0.05742144749	0.003297222632	361.3441075	49	L	K
1222247	1222247	0.9382621536	0.8810065424	0.05725561117	0.00327820501	6.102304239	17	S	F
1221251	1221251	0.9192900668	0.8625339494	0.05675611735	0.003221256857	6.173907388	51	E	S
1222306	1222306	1.09305517	1.036314425	0.05674074426	0.003219512059	5.191022909	47	S	M
1221348	1221348	0.848134106	0.7917111082	0.05642299776	0.003183554676	6.652603328	29	G	M
1221745	1221745	0.9651146894	0.9087350717	0.05637961775	0.003178661297	5.841753147	62	L	I
1222462	1222462	0.1166052957	0.1725335188	0.05592822308	0.003127966136	47.9637076	79	V	H
1220890	1220890	0.1176893463	0.1735559861	0.05586663973	0.003121081435	47.46958112	64	R	P
1220904	1220904	1.086442042	1.030650032	0.05579201021	0.003112748403	5.135295583	71	R	H
1221836	1221836	0.05161557186	0.1071972333	0.05558166142	0.003089321087	107.6839012	75	L	A
1222371	1222371	0.4380259988	0.4935844903	0.05555849149	0.003086745977	12.68383421	60	T	W
1220790	1220790	0.970482452	0.9150468129	0.05543563916	0.003073110089	5.712173264	84	A	F
1222466	1222466	0.7378311481	0.6824829795	0.05534816858	0.003063419765	7.501468151	79	V	M
1222218	1222218	0.7420242195	0.6868260584	0.05519816102	0.003046836981	7.438862449	16	S	C
1221760	1221760	0.3695830121	0.4247561161	0.05517310402	0.003044071407	14.92847404	63	L	C
1220836	1220836	0.8758793248	0.8207797758	0.05509954904	0.003035960305	6.290769456	30	R	V
1222232	1222232	0.358364505	0.4129641379	0.05459963293	0.002981119916	15.23578149	16	S	Y
1221333	1221333	0.9223523606	0.8679939897	0.05435837085	0.002954832481	5.893449529	83	E	T
1221201	1221201	0.8884599111	0.8343425664	0.05411734475	0.002928687003	6.091140869	22	E	C
1221200	1221200	0.9854014424	0.9317902395	0.0536112029	0.002874161077	5.440544391	22	E	D
1221130	1221130	0.0669129061	0.1202861917	0.05337328562	0.002848707618	79.76530797	27	C	P
1221637	1221637	0.1736755285	0.2265662537	0.05289072528	0.00279742882	30.45375808	45	L	A
1221738	1221738	0.6289681476	0.6818200864	0.05285193876	0.002793327431	8.402959508	62	L	N
1220761	1220761	1.108898406	1.056178624	0.05271978197	0.002779375411	4.754248152	68	A	C
1221400	1221400	1.053970612	1.001410962	0.05255964999	0.002762516807	4.986823103	58	G	D
1222017	1222017	1.108343309	1.056106545	0.05223676478	0.002728679594	4.713049137	25	F	R
1220933	1220933	0.06032660723	0.1122984019	0.05197179464	0.002701067438	86.15070038	72	R	T
1222301	1222301	1.020548177	0.9689521144	0.05159606223	0.002662153638	5.055720388	47	S	G
1220958	1220958	0.8120528335	0.7605736621	0.05147917137	0.002650105085	6.339386952	78	R	N
1221755	1221755	0.9965980613	0.9456667702	0.05093129105	0.002593996408	5.110514763	62	L	V
1222092	1222092	0.1460227342	0.1965351377	0.05051240353	0.00255150291	34.59215019	82	F	T
1221693	1221693	1.005706721	0.9553322963	0.05037442509	0.002537582703	5.00885835	50	L	W
1220916	1220916	0.6407925265	0.6909225798	0.05013005336	0.00251302225	7.823133275	71	R	V
1220897	1220897	0.9365851995	0.8865619116	0.05002328786	0.002502329329	5.34102908	71	R	A
1220759	1220759	1.032660808	0.9828942387	0.04976656891	0.002476711381	4.819256094	68	A	N
1221223	1221223	0.9514012671	0.901702643	0.04969862414	0.002469953242	5.223729026	37	E	G
1222311	1222311	0.9088928143	0.8592899254	0.04960288887	0.002460446584	5.457506989	47	S	W
1220843	1220843	1.019941619	0.9704414981	0.04950012065	0.002450261944	4.853230787	34	R	G
1222415	1222415	0.08169034341	0.1311575179	0.04946717452	0.002447001355	60.55449452	39	V	R
1222341	1222341	0.987561447	0.9385194337	0.04904201336	0.002405119074	4.965970827	21	T	G
1221917	1221917	0.7662398754	0.7179951179	0.04824475749	0.002327556625	6.296299506	24	K	R
1221099	1221099	0.9124765832	0.8646858297	0.04779075344	0.002283956115	5.237477249	81	D	N
1221218	1221218	0.9422850594	0.8946516225	0.04763343684	0.002268944305	5.055098387	37	E	R
1221129	1221129	0.5063270894	0.5536252297	0.04729814033	0.002237114078	9.341420066	27	C	F
1220835	1220835	0.9347765044	0.8877197952	0.04705670921	0.002214333882	5.034006417	30	R	Y
1221137	1221137	1.026897822	0.9799433545	0.04695446741	0.00220472201	4.572457591	40	Q	A
1221184	1221184	-0.002721507083	0.04422554131	0.0469470484	0.002204025353	-1725.038626	19	E	H
1222274	1222274	0.7573329438	0.7109476174	0.04638532644	0.002151598509	6.124826183	41	S	A
1221071	1221071	0.0375543394	0.0837490357	0.0461946963	0.002133949966	123.0076125	74	D	S
1221544	1221544	0.04405171305	0.0901094191	0.04605770605	0.002121312286	104.553723	23	L	G
1222411	1222411	0.5969460097	0.6429805653	0.04603455552	0.002119180302	7.711678236	31	V	T
1220833	1220833	0.8263954566	0.780417706	0.04597775067	0.002113953557	5.563649982	30	R	T
1221873	1221873	0.3192901027	0.3652582037	0.04596810095	0.002113066305	14.3969702	76	L	W
1221974	1221974	0.7689934011	0.7233444363	0.04564896475	0.002083827983	5.936197202	35	K	Y
1221579	1221579	1.056175217	1.010697781	0.04547743578	0.002068197165	4.305860908	28	L	N
1220900	1220900	1.0026458	0.9574178082	0.04522799169	0.002045571232	4.510864325	71	R	C
1222316	1222316	1.071774183	1.026700974	0.04507320901	0.002031594171	4.205476276	69	S	N
1221426	1221426	0.950516818	0.9054766837	0.04504013429	0.002028613697	4.73848894	85	G	L
1222305	1222305	1.06017548	1.015198103	0.04497737699	0.002022964441	4.24244645	47	S	K
1221754	1221754	0.9769480569	0.9320663732	0.04488168365	0.002014365527	4.594070619	62	L	Y
1220783	1220783	1.069505081	1.024678119	0.04482696173	0.002009456498	4.191374361	84	A	E
1222036	1222036	0.1853194495	0.2300550358	0.04473558638	0.002001272689	24.1397147	46	F	A
1222271	1222271	0.9102774679	0.8656299057	0.04464756222	0.001993404812	4.904829988	18	S	W
1221290	1221290	0.7427542846	0.6982895063	0.04446477827	0.001977116507	5.986472135	61	E	P
1221805	1221805	0.729569885	0.6854406327	0.04412925232	0.00194739091	6.048666924	67	L	I
1221231	1221231	0.9783148705	0.9346301504	0.04368472014	0.001908354773	4.465302681	37	E	S
1221214	1221214	0.7739872111	0.7303523793	0.04363483176	0.001903998543	5.637668315	22	E	W
1222014	1222014	0.9432051884	0.8996260042	0.04357918418	0.001899145294	4.620329141	48	M	Y
1221622	1221622	0.9544937516	0.9109960777	0.04349767393	0.001892047638	4.557146012	43	L	Q
1221695	1221695	1.04505133	1.001618763	0.04343256693	0.00188638787	4.156022358	50	L	V
1221582	1221582	1.065425224	1.02209102	0.04333420456	0.001877853285	4.067315433	28	L	Q
1222267	1222267	0.9114837221	0.8682225327	0.04326118934	0.001871530503	4.74623828	18	S	F
1221961	1221961	1.03742064	0.9942174948	0.04320314526	0.00186651176	4.164477126	35	K	Q
1221033	1221033	0.7410052846	0.6984418462	0.04256343836	0.001811646285	5.744012796	44	D	T
1222239	1222239	1.073812053	1.031327096	0.04248495734	0.0018049716	3.956461209	17	S	Q
1221402	1221402	1.031386624	0.9911737414	0.04021288305	0.001617075963	3.898914539	58	G	Q
1221096	1221096	0.8532630878	0.8130739778	0.04018911001	0.001615164563	4.710049055	80	D	V
1221535	1221535	0.3629071018	0.4028416145	0.03993451273	0.001594765307	11.00405931	20	L	Y
1221240	1221240	0.9675923822	0.9276696508	0.03992273148	0.001593824488	4.125986542	51	E	D
1222427	1222427	0.4045973191	0.4443313391	0.03973402004	0.001578792348	9.820633544	39	V	F
1221418	1221418	1.016706415	0.9770388108	0.03966760399	0.001573518806	3.901579002	85	G	R
1221746	1221746	0.6518840956	0.6908915028	0.03900740724	0.001521577819	5.983794896	62	L	K
1222313	1222313	1.057710138	1.019049065	0.03866107229	0.001494678511	3.655167037	47	S	V
1221237	1221237	0.9626582674	0.9240583615	0.03859990585	0.001489952732	4.009720496	51	E	A
1221339	1221339	1.019236255	0.9807254304	0.03851082466	0.001483083616	3.778400196	29	G	N
1222223	1222223	0.2902623296	0.3285053339	0.03824300425	0.001462527374	13.17532464	16	S	I
1221593	1221593	1.043569929	1.006133888	0.03743604102	0.001401457167	3.587305458	28	L	T
1222423	1222423	0.9742398172	0.9373726346	0.03686718256	0.00135918915	3.784199938	39	V	I
1221596	1221596	1.03244467	0.995682616	0.03676205395	0.001351448611	3.560680298	28	L	V
1220942	1220942	0.990384274	0.9538611914	0.03652308256	0.001333935559	3.68776883	77	R	E
1220863	1220863	1.023283862	0.9871890124	0.03609484997	0.001302838194	3.527354559	38	R	G
1221748	1221748	0.9893536746	0.9532789892	0.0360746853	0.00130138292	3.6462881	62	L	F
1221543	1221543	0.1174459684	0.1532280288	0.03578206034	0.001280355843	30.46682728	23	L	E
1220842	1220842	1.059194283	1.023421011	0.03577327167	0.001279726966	3.377404149	34	R	E
1221326	1221326	0.8333729304	0.7978305165	0.0355424139	0.001263263186	4.264887015	83	E	L
1222425	1222425	0.07382745982	0.1091822964	0.0353548366	0.001249964471	47.88846411	39	V	K
1221957	1221957	0.9955077666	0.9604704392	0.03503732749	0.001227614318	3.519543359	35	K	R
1221025	1221025	0.3973632933	0.4323725339	0.03500924058	0.001225646926	8.810386155	44	D	I
1220758	1220758	1.059386405	1.024497825	0.03488858012	0.001217213023	3.293281841	68	A	R
1220868	1220868	0.9907294081	0.9560507885	0.03467861961	0.001202606658	3.500311924	38	R	M
1221289	1221289	0.9568424479	0.922217614	0.03462483395	0.001198879126	3.618655718	61	E	F
1221249	1221249	0.8170075329	0.7824818731	0.03452565979	0.001192021184	4.225867987	51	E	F
1221194	1221194	0.04228398115	0.07660373342	0.03431975227	0.001177845396	81.16490297	19	E	W
1221773	1221773	0.09981558212	0.1340993857	0.03428380358	0.001175379188	34.34714585	63	L	W
1221678	1221678	1.016152004	0.982004654	0.03414735042	0.001166041541	3.360456927	50	L	R
1221325	1221325	0.8966408945	0.8625395263	0.03410136827	0.001162903318	3.803235886	83	E	I
1221787	1221787	0.9488878945	0.9152632306	0.03362466388	0.001130618021	3.543586558	66	L	M
1222356	1222356	0.7277913805	0.6943506471	0.0334407334	0.00111828265	4.594824052	60	T	N
1222245	1222245	1.034114763	1.00081322	0.03330154206	0.001108992704	3.22029462	17	S	K
1221526	1221526	0.8657949574	0.8325747075	0.03322024988	0.001103585002	3.836965045	20	L	I
1221919	1221919	0.2310202218	0.2642357405	0.03321551874	0.001103270685	14.37775381	24	K	D
1221967	1221967	0.6308464872	0.6640501984	0.03320371125	0.001102486441	5.263358348	35	K	M
1222332	1222332	0.9121307629	0.8793625817	0.03276818115	0.001073753696	3.592487228	69	S	Y
1221204	1221204	1.001106762	0.9684901091	0.03261665317	0.001063846064	3.25805942	22	E	H
1221287	1221287	0.9956943998	0.9632730057	0.03242139413	0.001051146797	3.256159132	61	E	K
1221575	1221575	0.9557130427	0.9234281723	0.03228487038	0.001042312855	3.378092475	26	L	Y
1221413	1221413	1.026096397	0.9938823423	0.03221405466	0.001037745318	3.139476443	58	G	T
1222008	1222008	0.9688260825	0.9366447801	0.03218130237	0.001035636222	3.321680016	48	M	F
1222456	1222456	-0.04191474386	-0.01046683437	0.03144790948	0.0009889710109	-75.02827547	79	V	N
1221420	1221420	1.055548761	1.024172864	0.03137589625	0.0009844468657	2.972472464	85	G	D
1222252	1222252	0.9312579199	0.9000900991	0.03116782074	0.0009714330494	3.346851615	17	S	Y
1220954	1220954	0.6597697594	0.6908794515	0.03110969212	0.0009678129436	4.715234621	77	R	W
1221143	1221143	0.9671319746	0.9362515332	0.03088044146	0.0009536016646	3.19299147	40	Q	G
1221801	1221801	0.1561645325	0.1869377762	0.03077324371	0.0009469925286	19.70565481	67	L	Q
1222234	1222234	1.063079959	1.032677572	0.03040238627	0.000924305091	2.859840036	17	S	A
1221609	1221609	0.5833694746	0.6136420485	0.03027257384	0.000916428727	5.189262578	36	L	F
1220828	1220828	0.9260143507	0.8957882615	0.0302260892	0.0009136164685	3.264105916	30	R	M
1220762	1220762	1.045185816	1.014962086	0.03022372923	0.0009134738087	2.891708707	68	A	Q
1221243	1221243	0.874085725	0.8440405626	0.03004516246	0.000902711787	3.437324463	51	E	G
1220906	1220906	0.7297304444	0.6998368841	0.02989356032	0.0008936249485	4.09652092	71	R	L
1222354	1222354	0.6614508304	0.6910803222	0.02962949184	0.0008779067869	4.47947005	60	T	A
1221316	1221316	0.9560163216	0.9270757779	0.02894054371	0.0008375550702	3.027201843	65	E	V
1221436	1221436	0.9453164763	0.9165207461	0.02879573026	0.0008291940814	3.046147082	85	G	V
1221151	1221151	1.058886887	1.030160581	0.02872630655	0.0008252006882	2.71287773	40	Q	S
1221654	1221654	0.07017047859	0.09801550216	0.02784502357	0.0007753453377	39.68196331	45	L	W
1221476	1221476	0.9436779468	0.9159127767	0.02776517	0.0007709046652	2.942229401	73	H	V
1220968	1220968	0.9859277205	0.9586336221	0.0272940984	0.0007449678075	2.768367075	78	R	M
1222295	1222295	1.068700911	1.041701538	0.02699937339	0.0007289661633	2.526373198	47	S	R
1222090	1222090	0.1971581002	0.2240108127	0.02685271246	0.0007210681667	13.61988801	82	F	S
1221576	1221576	0.6673915294	0.6940627585	0.02667122907	0.0007113544603	3.996339165	26	L	V
1221220	1221220	1.021911559	0.9953886836	0.02652287586	0.000703462944	2.595417932	37	E	D
1220799	1220799	1.018379938	0.9918663613	0.02651357677	0.0007029697532	2.603505409	86	A	N
1221315	1221315	0.9983312797	0.9719524757	0.02637880408	0.0006958413046	2.64228965	65	E	Y
1220846	1220846	1.008758723	0.9825040656	0.02625465725	0.0006893070276	2.602669663	34	R	L
1221619	1221619	0.9151560045	0.8889069286	0.02624907588	0.0006890139845	2.868262433	43	L	N
1222046	1222046	0.708702648	0.6825259602	0.02617668783	0.0006852189856	3.693606607	46	F	L
1221388	1221388	0.7080487457	0.682226664	0.02582208167	0.0006667799016	3.646935585	42	G	M
1221063	1221063	0.01487888068	0.04050166303	0.02562278235	0.0006565269752	172.209072	74	D	G
1222369	1222369	0.736657143	0.7111003588	0.02555678427	0.000653149222	3.469291584	60	T	S
1222419	1222419	0.1193768671	0.1445081989	0.02513133171	0.0006315838337	21.0520952	39	V	Q
1222265	1222265	1.039912056	1.014819048	0.02509300774	0.0006296590372	2.412993252	18	S	K
1221545	1221545	-0.007395213765	0.01746028123	0.024855495	0.0006177956317	-336.1024548	23	L	H
1221806	1221806	0.05752285529	0.08216870093	0.02464584564	0.0006074177073	42.84530995	67	L	K
1221297	1221297	1.002245774	0.9776264163	0.02461935729	0.0006061127535	2.456419168	65	E	A
1220791	1220791	0.6664219974	0.6910402409	0.02461824344	0.0006060579102	3.694092263	84	A	P
1220957	1220957	0.9847578323	0.9602885636	0.02446926877	0.0005987451141	2.484800625	78	R	A
1221108	1221108	0.9026481502	0.8781949895	0.02445316074	0.0005979570703	2.70904679	81	D	M
1221227	1221227	0.9591293906	0.9351650743	0.02396431634	0.0005742884577	2.498548848	37	E	K
1221233	1221233	0.9469344214	0.923142792	0.02379162935	0.0005660416272	2.512489652	37	E	T
1220873	1220873	1.035224956	1.011460768	0.02376418705	0.0005647365864	2.295557785	38	R	T
1221647	1221647	0.02986203991	0.05342748383	0.02356544392	0.0005553301472	78.9143809	45	L	K
1221578	1221578	1.052993533	1.029699989	0.02329354406	0.0005425891951	2.212126033	28	L	R
1220951	1220951	0.9432209699	0.9200509605	0.02317000945	0.000536849338	2.456477346	77	R	S
1222321	1222321	1.029124383	1.00606051	0.02306387327	0.00053194225	2.2411162	69	S	G
1221586	1221586	1.052981868	1.030067211	0.02291465692	0.0005250815019	2.176168234	28	L	I
1221216	1221216	0.8914474144	0.8685669721	0.02288044229	0.0005235146392	2.566662028	22	E	V
1221198	1221198	1.000334156	0.9774688847	0.02286527103	0.0005228206195	2.285763302	22	E	R
1221566	1221566	0.9257886069	0.9030700694	0.02271853754	0.0005161319479	2.453965988	26	L	I
1221228	1221228	0.9445610236	0.9218447466	0.02271627705	0.0005160292429	2.404956004	37	E	M
1221300	1221300	1.0131398	0.9908113853	0.02232841439	0.0004985580893	2.20388286	65	E	D
1221081	1221081	0.9299007124	0.9080019655	0.02189874689	0.0004795551152	2.354955384	80	D	Q
1222219	1222219	0.7027331306	0.6808699527	0.02186317788	0.0004779985471	3.111163673	16	S	Q
1221095	1221095	0.8188985662	0.7970839518	0.02181461443	0.0004758774029	2.663897012	80	D	Y
1222254	1222254	0.9962048965	0.9746703704	0.02153452613	0.0004637358157	2.161656323	18	S	A
1221307	1221307	0.9840126719	0.9626165395	0.02139613234	0.0004577944791	2.174375692	65	E	K
1221475	1221475	0.9864855616	0.9651446371	0.02134092456	0.0004554350611	2.163328627	73	H	Y
1221433	1221433	1.012910625	0.9917631501	0.02114747504	0.0004472157005	2.087792794	85	G	T
1221142	1221142	1.052170151	1.03121865	0.02095150072	0.0004389653826	1.991265453	40	Q	E
1222041	1222041	0.1770725955	0.1979371911	0.02086459552	0.0004353313464	11.78307432	46	F	Q
1220780	1220780	1.033012803	1.012450852	0.02056195164	0.0004227938553	1.990483717	84	A	D
1221120	1221120	0.2542930371	0.2747420631	0.02044902598	0.0004181626635	8.041520214	27	C	D
1220864	1220864	1.006252898	0.985891022	0.02036187594	0.0004146059919	2.023534639	38	R	H
1221355	1221355	0.6683809597	0.6887251087	0.02034414895	0.0004138843964	3.043795406	29	G	Y
1220774	1220774	1.053889646	1.033575395	0.0203142512	0.0004126688019	1.927550125	68	A	T
1222255	1222255	1.009420173	0.9891325685	0.0202876044	0.0004115868924	2.009827518	18	S	R
1222307	1222307	0.9680411253	0.9479246456	0.02011647963	0.0004046727528	2.078060436	47	S	F
1220772	1220772	1.065859558	1.045777155	0.02008240319	0.0004033029177	1.884150969	68	A	S
1221461	1221461	0.9992754241	0.9792484259	0.02002699816	0.0004010806553	2.004151976	73	H	C
1221581	1221581	1.020590032	1.000918094	0.01967193793	0.0003869851417	1.927506375	28	L	C
1221822	1221822	0.1336524533	0.1529140464	0.01926159305	0.000371008967	14.41170183	70	L	E
1221346	1221346	0.669478802	0.6887236772	0.01924487517	0.0003703652204	2.874605606	29	G	L
1220963	1220963	0.6456881482	0.6645196422	0.01883149397	0.0003546251651	2.916499864	78	R	G
1220956	1220956	0.8616910857	0.8430644106	0.01862667519	0.0003469530285	2.161641857	77	R	V
1221296	1221296	0.9728517329	0.9543401037	0.01851162916	0.000342680414	1.902821214	61	E	V
1221331	1221331	0.9053358053	0.8868360196	0.01849978575	0.0003422420729	2.043417	83	E	S
1222088	1222088	0.4414275945	0.4598552052	0.01842761078	0.0003395768392	4.174548899	82	F	M
1221810	1221810	0.2037350675	0.2218953235	0.01816025608	0.0003297949008	8.913662388	67	L	S
1221079	1221079	0.9067568249	0.8886320496	0.01812477533	0.0003285074809	1.998857338	80	D	N
1220766	1220766	1.063954116	1.046238737	0.01771537862	0.0003138346398	1.665050998	68	A	I
1222035	1222035	1.023574791	1.005862878	0.01771191224	0.0003137118352	1.730397466	25	F	V
1221519	1221519	0.1272223911	0.1448709378	0.01764854668	0.0003114711998	13.87220168	20	L	N
1221962	1221962	1.01653076	0.9991461858	0.01738457423	0.0003022234211	1.710186736	35	K	E
1221329	1221329	0.6639991968	0.6810430865	0.01704388977	0.0002904941785	2.566853974	83	E	F
1221375	1221375	0.6652438754	0.6818517523	0.01660787687	0.0002758215742	2.496509549	32	G	Y
1221343	1221343	1.017164764	1.000628381	0.01653638332	0.0002734519733	1.625733009	29	G	E
1221423	1221423	1.024387194	1.008079015	0.01630817876	0.0002659566943	1.591993619	85	G	E
1221795	1221795	0.6754620424	0.6916767488	0.01621470641	0.000262916704	2.400535544	66	L	V
1222347	1222347	0.882577535	0.8664260088	0.01615152619	0.0002608717984	1.830040484	21	T	F
1221119	1221119	0.6913141987	0.6752926799	0.0160215188	0.0002566890646	2.317545167	27	C	N
1221078	1221078	0.8612025459	0.8455303816	0.01567216438	0.0002456167364	1.819800052	80	D	R
1222024	1222024	1.074039855	1.058431345	0.01560851052	0.0002436256005	1.45325245	25	F	H
1222033	1222033	1.007699305	0.9921638974	0.01553540774	0.0002413488937	1.541670979	25	F	W
1221972	1221972	0.7814703785	0.7660131176	0.01545726089	0.0002389269142	1.977971439	35	K	T
1220945	1220945	0.7993967705	0.7839719273	0.01542484324	0.0002379257888	1.929560364	77	R	I
1222300	1222300	1.012902391	0.9976415086	0.01526088276	0.0002328945426	1.506648902	47	S	E
1221752	1221752	0.8819922478	0.8668191627	0.01517308517	0.0002302225136	1.720319561	62	L	T
1221854	1221854	0.1336068242	0.1487035082	0.01509668397	0.0002279098668	11.29933598	75	L	Y
1220973	1220973	0.9389819264	0.9239474113	0.01503451511	0.0002260366446	1.601150638	78	R	T
1221285	1221285	0.9675903238	0.9527488493	0.01484147447	0.0002202693644	1.533859331	61	E	I
1221219	1221219	0.9367828111	0.9221698495	0.01461296165	0.0002135386481	1.559909242	37	E	N
1221648	1221648	0.7022583138	0.6876719651	0.01458634879	0.0002127615709	2.077063169	45	L	M
1220798	1220798	1.024358375	1.010129059	0.01422931661	0.0002024734511	1.38909555	86	A	R
1220781	1220781	1.041976685	1.027918366	0.01405831937	0.0001976363436	1.349197114	84	A	C
1220947	1220947	0.9660478554	0.9525108237	0.01353703167	0.0001832512264	1.401279615	77	R	K
1221113	1221113	0.9163739233	0.902856606	0.01351731723	0.000182717865	1.475087503	81	D	T
1222344	1222344	0.9324284942	0.9192327089	0.01319578532	0.0001741287501	1.415206142	21	T	L
1220889	1220889	0.4125755447	0.4256350363	0.01305949156	0.0001705503197	3.165357647	64	R	F
1221208	1221208	0.9562729422	0.9432316613	0.01304128095	0.0001700750089	1.363761367	22	E	M
1221247	1221247	0.9372178311	0.9246190265	0.01259880462	0.000158729878	1.344277094	51	E	K
1222335	1222335	0.9840806009	0.9715281853	0.01255241555	0.0001575631361	1.275547505	21	T	R
1220776	1220776	1.034295906	1.021802331	0.01249357511	0.000156089419	1.207930441	68	A	Y
1221424	1221424	0.9953032935	0.9834101613	0.0118931322	0.0001414465936	1.194925434	85	G	H
1221944	1221944	1.00596197	0.9941293504	0.01183261934	0.0001400108805	1.176249172	33	K	H
1222037	1222037	0.09708442501	0.1088367366	0.01175231163	0.0001381168286	12.10524925	46	F	R
1221338	1221338	0.9300002043	0.9189321618	0.01106804255	0.0001225015658	1.19011184	29	G	R
1220976	1220976	0.9065962655	0.8955632633	0.01103300218	0.000121727137	1.216969736	78	R	V
1221471	1221471	1.003904202	0.9930391009	0.01086510067	0.0001180504126	1.08228461	73	H	S
1222326	1222326	0.9685605419	0.9578335914	0.01072695052	0.0001150674674	1.107514714	69	S	M
1222244	1222244	0.944168545	0.9339724872	0.01019605781	0.0001039595949	1.079898061	17	S	L
1222018	1222018	1.077525504	1.067392805	0.01013269901	0.0001026715893	0.940367441	25	F	N
1221077	1221077	0.9140567899	0.9039392615	0.01011752838	0.0001023643804	1.106881814	80	D	A
1221763	1221763	0.1477812717	0.1575883868	0.009807115112	9.62E-05	6.636236785	63	L	G
1221118	1221118	0.1966694918	0.206362728	0.009693236165	9.40E-05	4.92869335	27	C	R
1221221	1221221	0.9325808198	0.9231009874	0.00947983245	8.99E-05	1.016515915	37	E	C
1222007	1222007	0.684527475	0.6938767332	0.009349258271	8.74E-05	1.365797373	48	M	K
1221946	1221946	0.9384172238	0.9291453281	0.009271895724	8.60E-05	0.9880355442	33	K	L
1220943	1220943	0.8736658003	0.8646067771	0.009059023239	8.21E-05	1.036898003	77	R	G
1221337	1221337	0.9769775614	0.968133878	0.008843683343	7.82E-05	0.9052084401	29	G	A
1220803	1220803	1.043522585	1.034881286	0.008641298724	7.47E-05	0.8280892864	86	A	E
1221521	1221521	0.5151082494	0.5235934583	0.008485208825	7.20E-05	1.64726712	20	L	C
1220940	1220940	0.902411428	0.8941114135	0.008300014526	6.89E-05	0.9197594655	77	R	C
1221625	1221625	0.9376356973	0.9293581999	0.008277497462	6.85E-05	0.882805282	43	L	H
1222319	1222319	1.012113317	1.003980276	0.008133040847	6.61E-05	0.8035701842	69	S	Q
1220855	1220855	0.9629128295	0.9548171996	0.008095629933	6.55E-05	0.840743802	34	R	Y
1220847	1220847	1.040851397	1.032799617	0.008051780238	6.48E-05	0.7735763491	34	R	K
1220778	1220778	1.033288636	1.025338031	0.00795060512	6.32E-05	0.7694466814	84	A	R
1222461	1222461	0.01609701902	0.02403222998	0.007935210954	6.30E-05	49.29615194	79	V	G
1221798	1221798	0.1117701239	0.1195740921	0.007803968223	6.09E-05	6.982159412	67	L	N
1222325	1222325	1.03122332	1.023422436	0.00780088476	6.09E-05	0.756469002	69	S	K
1221384	1221384	0.369322549	0.3770815224	0.007758973414	6.02E-05	2.10086642	42	G	H
1221324	1221324	0.8444371221	0.8367080701	0.007729051991	5.97E-05	0.9152904092	83	E	H
1220788	1220788	1.04581982	1.038190531	0.007629288336	5.82E-05	0.7295031317	84	A	K
1222256	1222256	1.017846798	1.010255561	0.007591237901	5.76E-05	0.7458134085	18	S	N
1221114	1221114	0.7078429003	0.700276542	0.007566358209	5.72E-05	1.06893185	81	D	W
1220909	1220909	0.7722485034	0.7650242405	0.007224262862	5.22E-05	0.9354842166	71	R	F
1221937	1221937	0.9986880785	0.9918089713	0.006879107175	4.73E-05	0.6888143879	33	K	R
1220861	1220861	1.04736023	1.040533979	0.006826250581	4.66E-05	0.6517576655	38	R	Q
1220797	1220797	1.018514424	1.012000842	0.006513582276	4.24E-05	0.6395179218	84	A	V
1221109	1221109	0.6751011267	0.6815398347	0.006438707912	4.15E-05	0.9537397668	81	D	F
1221832	1221832	0.6263156921	0.6326932434	0.006377551301	4.07E-05	1.018264652	70	L	T
1221605	1221605	0.3022706657	0.3085905265	0.006319860817	3.99E-05	2.090795282	36	L	H
1220935	1220935	0.104107871	0.1103627819	0.006254910968	3.91E-05	6.008105738	72	R	Y
1221299	1221299	0.9874310783	0.9812951691	0.006135909174	3.76E-05	0.6214012612	65	E	N
1220939	1220939	0.9583917778	0.9524926933	0.005899084534	3.48E-05	0.6155191092	77	R	D
1222001	1222001	0.9264857367	0.9206206132	0.005865123515	3.44E-05	0.6330506	48	M	Q
1220769	1220769	1.040637318	1.034841721	0.005795596929	3.36E-05	0.5569276471	68	A	M
1220794	1220794	1.020349193	1.014734209	0.005614983833	3.15E-05	0.5503002181	84	A	T
1221813	1221813	0.171722124	0.1772989903	0.005576866299	3.11E-05	3.247610832	67	L	W
1221089	1221089	0.6828566963	0.6882260527	0.005369356453	2.88E-05	0.7863079445	80	D	F
1222053	1222053	0.5182846502	0.5235906979	0.005306047704	2.82E-05	1.023770953	46	F	W
1221948	1221948	0.8968522292	0.8917169645	0.005135264716	2.64E-05	0.5725876069	33	K	F
1221642	1221642	0.1456515949	0.1506773656	0.005025770661	2.53E-05	3.450542827	45	L	Q
1221638	1221638	0.03298833791	0.03776127145	0.004772933544	2.28E-05	14.46854812	45	L	R
1222032	1222032	1.090135595	1.085450896	0.004684699463	2.19E-05	0.4297354828	25	F	T
1221954	1221954	0.9602169406	0.9556542192	0.00456272144	2.08E-05	0.4751761031	33	K	Y
1222238	1222238	0.9682270723	0.9637236092	0.004503463139	2.03E-05	0.465124687	17	S	C
1221428	1221428	0.9614554439	0.9572461553	0.004209288658	1.77E-05	0.4378038197	85	G	M
1222257	1222257	1.027061812	1.022888278	0.004173533832	1.74E-05	0.4063566363	18	S	D
1220802	1220802	1.040408143	1.036469605	0.00393853873	1.55E-05	0.3785570841	86	A	Q
1222020	1222020	1.029499022	1.025569463	0.003929559289	1.54E-05	0.3816962625	25	F	C
1221858	1221858	0.5999676834	0.5960487205	0.003918962818	1.54E-05	0.6531956515	76	L	N
1221768	1221768	0.6633363745	0.6671393141	0.003802939621	1.45E-05	0.5733048521	63	L	F
1221764	1221764	0.3483101223	0.3517952956	0.003485173298	1.21E-05	1.000594894	63	L	H
1221401	1221401	0.9053385499	0.9018640904	0.003474459503	1.21E-05	0.3837746116	58	G	C
1222412	1222412	0.5182172701	0.5147582119	0.003459058243	1.20E-05	0.6674918886	31	V	W
1221075	1221075	0.2303631632	0.2337149052	0.003351741977	1.12E-05	1.454981747	74	D	Y
1221921	1221921	0.6440083809	0.647259492	0.003251111032	1.06E-05	0.5048243358	24	K	Q
1222030	1222030	1.063872463	1.060629428	0.003243035745	1.05E-05	0.3048331314	25	F	S
1221238	1221238	0.898818053	0.895654216	0.003163836999	1.00E-05	0.3519997166	51	E	R
1222220	1222220	0.6839648308	0.6808986362	0.00306619458	9.40E-06	0.4482971114	16	S	E
1221371	1221371	0.9864450787	0.9833818706	0.003063208042	9.38E-06	0.3105300141	32	G	S
1221082	1221082	0.9237088819	0.9206520148	0.003056867103	9.34E-06	0.3309340381	80	D	E
1222084	1222084	0.638717536	0.6357248693	0.002992666692	8.96E-06	0.4685430607	82	F	H
1221565	1221565	0.8895762795	0.8866180291	0.002958250399	8.75E-06	0.3325460073	26	L	H
1222467	1222467	0.5613451805	0.5584719265	0.00287325395	8.26E-06	0.5118515398	79	V	F
1222081	1222081	0.3805192365	0.3833522784	0.002833041865	8.03E-06	0.7445200118	82	F	Q
1221783	1221783	0.5214633153	0.5186432462	0.002820069123	7.95E-06	0.5407991398	66	L	G
1222403	1222403	0.9492680224	0.9464482291	0.002819793241	7.95E-06	0.2970492184	31	V	I
1220813	1220813	0.9998915881	0.9970801402	0.002811447905	7.90E-06	0.2811752733	86	A	T
1221453	1221453	0.8182974976	0.8210842308	0.00278673323	7.77E-06	0.3405525787	59	H	T
1220838	1220838	1.019541592	1.016931836	0.00260975599	6.81E-06	0.2559734698	34	R	N
1221613	1221613	0.6575877979	0.6550326494	0.00255514852	6.53E-06	0.3885638584	36	L	T
1221103	1221103	0.7601784138	0.7577474097	0.002431004062	5.91E-06	0.3197938823	81	D	G
1220893	1220893	0.6169320911	0.6145081163	0.002423974808	5.88E-06	0.3929078813	64	R	T
1220782	1220782	1.028318155	1.025906371	0.002411784444	5.82E-06	0.234536795	84	A	Q
1221614	1221614	0.6163984711	0.6139920713	0.002406399804	5.79E-06	0.3903967833	36	L	W
1220891	1220891	0.6723366227	0.6747341483	0.002397525675	5.75E-06	0.3565960256	64	R	S
1221816	1221816	0.540953515	0.5386570016	0.002296513465	5.27E-06	0.4245306484	70	L	A
1221757	1221757	0.1826590346	0.1804246767	0.002234357844	4.99E-06	1.223239709	63	L	R
1221522	1221522	0.3550922488	0.3528926499	0.002199598969	4.84E-06	0.619444377	20	L	Q
1221611	1221611	0.5521159636	0.5542875451	0.002171581553	4.72E-06	0.393319827	36	L	S
1222473	1222473	0.4191300748	0.4212904765	0.002160401657	4.67E-06	0.5154489709	79	V	Y
1222402	1222402	0.4310931934	0.4289570525	0.002136140904	4.56E-06	0.495517196	31	V	H
1221660	1221660	0.3109108216	0.3130028476	0.002092025992	4.38E-06	0.6728701116	49	L	D
1221563	1221563	0.7530184237	0.7550675793	0.002049155582	4.20E-06	0.2721255573	26	L	E
1222455	1222455	-0.02566634199	-0.02371207813	0.00195426386	3.82E-06	-7.614111357	79	V	R
1221927	1221927	0.6072773917	0.6091789818	0.001901590113	3.62E-06	0.3131336912	24	K	M
1222333	1222333	0.8888736604	0.8907616718	0.001888011369	3.56E-06	0.2124049179	69	S	V
1222285	1222285	0.8740232852	0.8721370044	0.001886280854	3.56E-06	0.2158158582	41	S	K
1221541	1221541	0.6543731785	0.6525531091	0.001820069415	3.31E-06	0.2781393667	23	L	C
1221841	1221841	0.195432498	0.197250889	0.001818390971	3.31E-06	0.9304445216	75	L	Q
1220955	1220955	0.7650898856	0.7668815316	0.001791645981	3.21E-06	0.2341745741	77	R	Y
1222429	1222429	0.425145976	0.4234315558	0.001714420192	2.94E-06	0.4032544794	39	V	S
1221455	1221455	0.85242118	0.85071184	0.001709340026	2.92E-06	0.2005276342	59	H	Y
1220818	1220818	0.7353191478	0.7336532537	0.00166589402	2.78E-06	0.2265538746	30	R	N
1221769	1221769	0.2135921129	0.2119352894	0.001656823511	2.75E-06	0.7756950799	63	L	P
1221335	1221335	0.7456251421	0.7439960942	0.001629047929	2.65E-06	0.2184808206	83	E	Y
1221573	1221573	0.7610614906	0.7594344742	0.001627016407	2.65E-06	0.2137825165	26	L	T
1221036	1221036	0.5697757858	0.5681951607	0.001580625089	2.50E-06	0.2774117695	44	D	V
1221366	1221366	0.6807941251	0.6823322075	0.001538082374	2.37E-06	0.2259247425	32	G	L
1221682	1221682	0.7717503575	0.7702159236	0.001534433819	2.35E-06	0.1988251518	50	L	E
1221824	1221824	0.221653706	0.2231212471	0.001467541094	2.15E-06	0.6620873255	70	L	H
1220913	1220913	0.8027410726	0.8012921663	0.001448906263	2.10E-06	0.180494846	71	R	T
1220885	1220885	0.5668171008	0.5682655489	0.001448448039	2.10E-06	0.2555406386	64	R	I
1222279	1222279	0.8066569387	0.8080275693	0.001370630628	1.88E-06	0.1699149368	41	S	Q
1220760	1220760	0.8960116937	0.8946723022	0.001339391447	1.79E-06	0.1494837016	68	A	D
1222215	1222215	0.6760884986	0.674751783	0.001336715669	1.79E-06	0.1977131206	16	S	R
1222083	1222083	0.3414808572	0.3401796683	0.001301188899	1.69E-06	0.3810429987	82	F	G
1221663	1221663	0.2076454444	0.208928357	0.001282912584	1.65E-06	0.6178380591	49	L	E
1221618	1221618	0.7404584219	0.7417404978	0.001282075864	1.64E-06	0.173146233	43	L	R
1221179	1221179	0.4614709009	0.4627471926	0.001276291776	1.63E-06	0.2765703695	19	E	N
1221659	1221659	0.1228613499	0.1215853354	0.001276014486	1.63E-06	1.038580877	49	L	N
1222076	1222076	0.3714949044	0.3702431338	0.001251770619	1.57E-06	0.3369549903	82	F	A
1221458	1221458	0.9127208531	0.9139682767	0.001247423612	1.56E-06	0.136670879	73	H	R
1221311	1221311	0.9908048848	0.989563265	0.00124161981	1.54E-06	0.1253142601	65	E	S
1221255	1221255	0.7948324913	0.7935928782	0.001239613043	1.54E-06	0.1559590299	51	E	Y
1221849	1221849	0.07200243427	0.07076302654	0.00123940773	1.54E-06	1.721341428	75	L	P
1221934	1221934	0.4167168803	0.4179384843	0.00122160403	1.49E-06	0.293149639	24	K	Y
1221199	1221199	0.8980948494	0.8993131054	0.001218256006	1.48E-06	0.1356489247	22	E	N
1221185	1221185	0.2463732715	0.2475878579	0.001214586414	1.48E-06	0.4929862751	19	E	I
1220789	1220789	1.036330345	1.035127114	0.001203231938	1.45E-06	0.116105057	84	A	M
1221550	1221550	0.1749042198	0.1760986746	0.001194454751	1.43E-06	0.6829193444	23	L	P
1221443	1221443	0.9093621419	0.9081792377	0.001182904141	1.40E-06	0.1300806452	59	H	E
1221925	1221925	0.4436967658	0.4425230903	0.001173675553	1.38E-06	0.2645219986	24	K	I
1222421	1222421	0.1484770292	0.1496502071	0.001173177884	1.38E-06	0.7901410007	39	V	G
1221465	1221465	0.8567590293	0.8579211491	0.001162119796	1.35E-06	0.135641383	73	H	I
1221154	1221154	0.7998029722	0.8009598701	0.001156897905	1.34E-06	0.1446478627	40	Q	W
1220800	1220800	0.943860463	0.9427237697	0.001136693329	1.29E-06	0.1204302302	86	A	D
1221397	1221397	0.9354523635	0.9365809834	0.001128619846	1.27E-06	0.1206496333	58	G	A
1221146	1221146	0.8821239889	0.881021068	0.001102920927	1.22E-06	0.1250301478	40	Q	L
1220922	1220922	0.2344680641	0.2333664669	0.001101597162	1.21E-06	0.4698282327	72	R	E
1221874	1221874	0.4941354137	0.4952369758	0.001101562119	1.21E-06	0.2229271751	76	L	Y
1221367	1221367	0.8849399543	0.8838409698	0.00109898459	1.21E-06	0.1241874756	32	G	K
1221358	1221358	0.8451369966	0.8462274352	0.001090438632	1.19E-06	0.1290250736	32	G	R
1222468	1222468	0.06256476455	0.06147752898	0.001087235562	1.18E-06	1.737776159	79	V	P
1221662	1221662	0.2294966912	0.2305741715	0.001077480287	1.16E-06	0.4694970899	49	L	Q
1221091	1221091	0.8688867557	0.8699631351	0.001076379426	1.16E-06	0.1238802892	80	D	S
1221190	1221190	0.07936195718	0.07828919959	0.001072757594	1.15E-06	1.351727744	19	E	P
1220941	1220941	0.9787951765	0.9777364088	0.001058767699	1.12E-06	0.1081705064	77	R	Q
1220960	1220960	0.8737694092	0.8748257562	0.001056346984	1.12E-06	0.1208953956	78	R	C
1220815	1220815	0.9783615288	0.9773058266	0.001055702216	1.11E-06	0.1079051235	86	A	Y
1220964	1220964	0.9403741277	0.9393222475	0.001051880159	1.11E-06	0.1118576243	78	R	H
1221643	1221643	0.2089674523	0.2100192916	0.001051839292	1.11E-06	0.5033507755	45	L	E
1221799	1221799	0.2334718408	0.2324211267	0.001050714093	1.10E-06	0.4500388953	67	L	D
1220917	1220917	0.2529580609	0.2539912971	0.001033236209	1.07E-06	0.4084614679	72	R	A
1221241	1221241	0.8679913281	0.8690167838	0.001025455656	1.05E-06	0.1181412328	51	E	C
1220930	1220930	0.1664998255	0.1675150452	0.001015219684	1.03E-06	0.6097421907	72	R	P
1221784	1221784	0.5195386605	0.5205342908	0.0009956302292	9.91E-07	0.1916373708	66	L	H
1221058	1221058	0.07429747354	0.07330674091	0.000990732632	9.82E-07	1.333467458	74	D	R
1221224	1221224	0.8317254809	0.8307355849	0.0009898959648	9.80E-07	0.1190171502	37	E	H
1221574	1221574	0.751180224	0.7501956594	0.0009845646342	9.69E-07	0.1310690301	26	L	W
1221344	1221344	0.8861475808	0.887119378	0.0009717971575	9.44E-07	0.1096653851	29	G	H
1221145	1221145	0.8602933953	0.8612568488	0.0009634535112	9.28E-07	0.1119912714	40	Q	I
1222343	1222343	0.8622413792	0.8612855839	0.0009557953096	9.14E-07	0.1108500859	21	T	I
1221924	1221924	0.3933255666	0.3942755821	0.0009500154817	9.03E-07	0.2415341291	24	K	H
1221416	1221416	0.6900633446	0.6910084767	0.0009451320156	8.93E-07	0.1369630807	58	G	V
1220950	1220950	0.6836430258	0.6845868346	0.000943808836	8.91E-07	0.1380557982	77	R	P
1222416	1222416	0.2401454868	0.2410757384	0.0009302516224	8.65E-07	0.3873700209	39	V	N
1221651	1221651	0.2131535936	0.2122258991	0.0009276944648	8.61E-07	0.4352234693	45	L	S
1220874	1220874	0.7871757276	0.788102038	0.0009263104778	8.58E-07	0.117675183	38	R	W
1221429	1221429	0.8455665274	0.8464894826	0.0009229552575	8.52E-07	0.1091522935	85	G	F
1221379	1221379	0.4518710249	0.4527778663	0.0009068413836	8.22E-07	0.200685889	42	G	N
1221594	1221594	0.9268672369	0.9259637373	0.0009034996313	8.16E-07	0.09747886162	28	L	W
1221435	1221435	0.8697863002	0.8688839453	0.0009023548899	8.14E-07	0.1037444358	85	G	Y
1221866	1221866	0.6437629446	0.6428622585	0.0009006860538	8.11E-07	0.1399095834	76	L	K
1221846	1221846	0.102749497	0.1018515608	0.0008979361939	8.06E-07	0.8739081166	75	L	K
1220931	1220931	0.1961735416	0.1952798301	0.0008937114216	7.99E-07	0.4555718445	72	R	S
1220816	1220816	0.9294087418	0.9302995736	0.0008908317785	7.94E-07	0.09584930058	86	A	V
1221467	1221467	0.8982519781	0.8973637677	0.000888210371	7.89E-07	0.09888209463	73	H	K
1221222	1221222	0.9105766299	0.9114599162	0.0008832863024	7.80E-07	0.09700296201	37	E	Q
1221234	1221234	0.7386655082	0.739545997	0.000880488722	7.75E-07	0.1191999237	37	E	W
1222047	1222047	0.3025557616	0.3016762392	0.0008795224156	7.74E-07	0.2906976258	46	F	K
1222013	1222013	0.7125052992	0.7116290006	0.0008762986052	7.68E-07	0.1229883632	48	M	W
1221750	1221750	0.6925815204	0.6917057453	0.0008757750857	7.67E-07	0.1264508307	62	L	S
1221298	1221298	0.9432888989	0.9424268892	0.0008620096949	7.43E-07	0.09138342409	65	E	R
1221744	1221744	0.7466632892	0.7475210242	0.0008577350275	7.36E-07	0.1148757465	62	L	H
1222323	1222323	0.8113207099	0.8104709775	0.0008497324225	7.22E-07	0.1047344672	69	S	I
1221197	1221197	0.9226823994	0.9235267723	0.0008443728796	7.13E-07	0.09151284127	22	E	A
1221553	1221553	0.2550582331	0.2559009098	0.0008426766241	7.10E-07	0.3303859725	23	L	T
1222043	1222043	0.1942088842	0.193368073	0.0008408112454	7.07E-07	0.4329417003	46	F	G
1222287	1222287	0.5752080466	0.5760450251	0.0008369785768	7.01E-07	0.1455088436	41	S	F
1222275	1222275	0.7897803584	0.7905935185	0.00081316014	6.61E-07	0.1029602891	41	S	R
1220894	1220894	0.5286931556	0.5278810889	0.0008120666331	6.59E-07	0.1535988549	64	R	W
1220938	1220938	0.8584099097	0.8576128816	0.0007970280323	6.35E-07	0.09284935126	77	R	N
1221431	1221431	0.9911973634	0.9904106958	0.0007866676482	6.19E-07	0.0793653895	85	G	S
1221284	1221284	0.9368823031	0.9376681028	0.0007857997005	6.17E-07	0.08387389728	61	E	H
1221817	1221817	0.162695459	0.1634801417	0.0007846827198	6.16E-07	0.4823015497	70	L	R
1221998	1221998	0.7250323657	0.7258076854	0.0007753197351	6.01E-07	0.1069358793	48	M	N
1220907	1220907	1.032846069	1.033608149	0.0007620802295	5.81E-07	0.07378449245	71	R	K
1221930	1221930	0.4572496287	0.4580077947	0.0007581660162	5.75E-07	0.165810089	24	K	S
1222010	1222010	0.7910696369	0.7903152777	0.0007543592172	5.69E-07	0.09535939468	48	M	S
1222268	1222268	0.910731014	0.9099801666	0.000750847379	5.64E-07	0.08244447236	18	S	P
1221365	1221365	0.6794424068	0.6786943847	0.0007480221334	5.60E-07	0.1100935305	32	G	I
1221627	1221627	0.8207950887	0.8215426018	0.0007475130439	5.59E-07	0.0910718222	43	L	K
1221061	1221061	0.1083134989	0.1075878411	0.0007256577745	5.27E-07	0.6699606071	74	D	Q
1222330	1222330	0.9976231715	0.9968991129	0.0007240586247	5.24E-07	0.07257836881	69	S	T
1221664	1221664	0.1654356047	0.1647124124	0.0007231922351	5.23E-07	0.4371442511	49	L	G
1221852	1221852	0.2021438823	0.2028663122	0.000722429873	5.22E-07	0.3573839904	75	L	T
1220870	1220870	0.8191606761	0.8184400423	0.0007206337521	5.19E-07	0.08797221023	38	R	P
1221940	1221940	0.9515124237	0.9507961058	0.0007163178576	5.13E-07	0.07528202888	33	K	C
1220918	1220918	0.3095266483	0.3102428863	0.0007162379289	5.13E-07	0.231397824	72	R	N
1221686	1221686	0.8503037168	0.8510197034	0.0007159866079	5.13E-07	0.08420363146	50	L	K
1220770	1220770	0.9774413997	0.9767280071	0.0007133926632	5.09E-07	0.07298572205	68	A	F
1221626	1221626	1.014032483	1.013320072	0.0007124106049	5.08E-07	0.07025520553	43	L	I
1221104	1221104	0.8335074161	0.8342080177	0.0007006016005	4.91E-07	0.0840546331	81	D	H
1221862	1221862	0.6711303685	0.6718296777	0.0006993092033	4.89E-07	0.1041987125	76	L	E
1222079	1222079	0.2574764366	0.2567833918	0.0006930448335	4.80E-07	0.2691682558	82	F	D
1221950	1221950	0.9783903471	0.9776990316	0.0006913155199	4.78E-07	0.07065845671	33	K	S
1222258	1222258	0.8713198486	0.8720106924	0.0006908437649	4.77E-07	0.0792870455	18	S	C
1221524	1221524	0.2072332046	0.2065456652	0.0006875393943	4.73E-07	0.3317708644	20	L	G
1221640	1221640	0.2368742599	0.2375570035	0.0006827435989	4.66E-07	0.2882303883	45	L	D
1221457	1221457	0.9499061432	0.9505861557	0.0006800125466	4.62E-07	0.07158734066	73	H	A
1222310	1222310	1.061728926	1.062408717	0.0006797901968	4.62E-07	0.06402671905	47	S	T
1221687	1221687	1.010706707	1.010027095	0.0006796117253	4.62E-07	0.06724124029	50	L	M
1222337	1222337	0.95277357	0.9520988085	0.000674761497	4.55E-07	0.07082076143	21	T	D
1220925	1220925	0.2353171078	0.2359791538	0.0006620459326	4.38E-07	0.2813420319	72	R	I
1220841	1220841	1.021782563	1.021126249	0.0006563143715	4.31E-07	0.06423229318	34	R	Q
1221153	1221153	1.034100353	1.03475548	0.0006551270099	4.29E-07	0.06335236302	40	Q	T
1222241	1222241	0.8998424771	0.9004939175	0.0006514404345	4.24E-07	0.07239494146	17	S	G
1221837	1221837	0.02146362886	0.02081314807	0.0006504807805	4.23E-07	3.030618843	75	L	R
1222294	1222294	0.9579615609	0.9586107839	0.0006492230176	4.21E-07	0.0677713015	47	S	A
1220911	1220911	0.9797043271	0.9790580321	0.0006462950511	4.18E-07	0.06596837772	71	R	S
1221922	1221922	0.5374175709	0.5380588037	0.0006412327648	4.11E-07	0.1193174171	24	K	E
1221211	1221211	0.9384776051	0.937836419	0.0006411861511	4.11E-07	0.06832194478	22	E	S
1221183	1221183	0.181393291	0.1807631733	0.0006301177619	3.97E-07	0.3473765531	19	E	G
1220926	1220926	0.1269415493	0.1275650779	0.0006235285952	3.89E-07	0.4911934654	72	R	L
1221803	1221803	0.1561515642	0.1555370396	0.0006145246771	3.78E-07	0.3935437215	67	L	G
1221804	1221804	0.2362716131	0.2356603199	0.0006112931578	3.74E-07	0.2587247574	67	L	H
1221434	1221434	0.8515037956	0.8509043621	0.0005994334957	3.59E-07	0.0703970433	85	G	W
1220805	1220805	0.9703829601	0.9709750437	0.0005920836791	3.51E-07	0.06101546539	86	A	H
1220944	1220944	0.8736177697	0.8742084337	0.0005906639141	3.49E-07	0.06761125226	77	R	H
1221670	1221670	0.1203153164	0.1209040396	0.0005887231909	3.47E-07	0.4893169119	49	L	P
1221542	1221542	0.09592400572	0.09651174251	0.0005877367914	3.45E-07	0.6127108506	23	L	Q
1221621	1221621	0.8489005371	0.8483145076	0.0005860295117	3.43E-07	0.06903394286	43	L	C
1221318	1221318	0.8084903353	0.8090638625	0.0005735271907	3.29E-07	0.07093803916	83	E	R
1221235	1221235	0.7475614614	0.7481316686	0.0005702071826	3.25E-07	0.07627562575	37	E	Y
1222242	1222242	0.9491253029	0.9496906944	0.0005653915389	3.20E-07	0.05956974671	17	S	H
1220854	1220854	0.9319035884	0.9313402082	0.0005633801948	3.17E-07	0.06045477256	34	R	W
1221462	1221462	0.9979051797	0.9984618593	0.0005566796185	3.10E-07	0.05578482102	73	H	Q
1222261	1222261	0.9597640807	0.9592205428	0.0005435378314	2.95E-07	0.05663244148	18	S	G
1221818	1221818	0.2860241782	0.285484156	0.0005400221793	2.92E-07	0.1888029826	70	L	N
1221529	1221529	0.6626673768	0.6632053829	0.0005380060938	2.89E-07	0.08118795531	20	L	F
1221121	1221121	0.316184307	0.3167195172	0.000535210213	2.86E-07	0.1692715929	27	C	Q
1220844	1220844	0.9808282431	0.9802945989	0.0005336442059	2.85E-07	0.0544075081	34	R	H
1221624	1221624	0.7471648659	0.7476874642	0.0005225982928	2.73E-07	0.06994417386	43	L	G
1220777	1220777	1.032110514	1.031598601	0.0005119135059	2.62E-07	0.04959871049	68	A	V
1221353	1221353	0.9391953195	0.939705202	0.0005098824505	2.60E-07	0.05428928785	29	G	T
1221842	1221842	0.2161569469	0.2166514458	0.0004944988964	2.45E-07	0.2287684497	75	L	E
1221070	1221070	0.03916816754	0.03966069373	0.0004925261875	2.43E-07	1.257465484	74	D	P
1221604	1221604	0.3049876881	0.3044995825	0.0004881055267	2.38E-07	0.1600410593	36	L	G
1220812	1220812	0.9878709013	0.9883582186	0.0004873172451	2.37E-07	0.04933005359	86	A	S
1222236	1222236	0.9844106397	0.9839235868	0.0004870529092	2.37E-07	0.04947659945	17	S	N
1221681	1221681	0.9589516774	0.9584760033	0.000475674111	2.26E-07	0.04960355378	50	L	Q
1221250	1221250	0.5900510113	0.5905209653	0.0004699540051	2.21E-07	0.07964633499	51	E	P
1222297	1222297	1.028185042	1.028654976	0.0004699343274	2.21E-07	0.04570522895	47	S	D
1221073	1221073	0.1135473247	0.1140136238	0.0004662991335	2.17E-07	0.4106650111	74	D	T
1222320	1222320	0.979440845	0.9799036811	0.0004628361733	2.14E-07	0.04725514314	69	S	E
1220765	1220765	0.9923912669	0.9919284497	0.0004628171684	2.14E-07	0.04663656199	68	A	H
1222222	1222222	0.5836352897	0.5831790602	0.0004562295359	2.08E-07	0.07817031354	16	S	H
1221411	1221411	0.9205059271	0.920060186	0.0004457411034	1.99E-07	0.04842349085	58	G	S
1221245	1221245	0.7760511546	0.7764896767	0.0004385221264	1.92E-07	0.05650685832	51	E	I
1222237	1222237	0.9901022658	0.9896641398	0.0004381259047	1.92E-07	0.04425057086	17	S	D
1221189	1221189	0.1003105718	0.09987574208	0.0004348296761	1.89E-07	0.4334833991	19	E	F
1221636	1221636	1.011424421	1.01185878	0.0004343584979	1.89E-07	0.04294522545	43	L	V
1220914	1220914	0.7046179886	0.7041845908	0.00043339776	1.88E-07	0.06150818841	71	R	W
1222312	1222312	0.9857321673	0.9861650783	0.0004329109247	1.87E-07	0.0439177029	47	S	Y
1221736	1221736	0.7176164411	0.7180481115	0.0004316704416	1.86E-07	0.06015336562	62	L	A
1221385	1221385	0.6274059867	0.6278355025	0.0004295158193	1.84E-07	0.06845899281	42	G	I
1222338	1222338	0.8886520335	0.8890754125	0.0004233789793	1.79E-07	0.04764283019	21	T	C
1220871	1220871	0.9759798972	0.9764024559	0.0004225586651	1.79E-07	0.04329583697	38	R	S
1221291	1221291	0.9465144967	0.9469319796	0.0004174829135	1.74E-07	0.04410739771	61	E	S
1220936	1220936	0.1681476182	0.1677312893	0.0004163288314	1.73E-07	0.247597222	72	R	V
1221935	1221935	0.3789895305	0.378576976	0.0004125544934	1.70E-07	0.1088564354	24	K	V
1221530	1221530	0.1425759898	0.1429879755	0.0004119856956	1.70E-07	0.2889586783	20	L	P
1221821	1221821	0.4002518535	0.3998449017	0.0004069517904	1.66E-07	0.1016739302	70	L	Q
1221409	1221409	0.8203058628	0.8207086878	0.0004028250554	1.62E-07	0.04910668979	58	G	F
1221313	1221313	0.9074196472	0.9070229693	0.0003966778673	1.57E-07	0.0437149304	65	E	T
1220934	1220934	0.05691787558	0.05731217383	0.0003942982505	1.55E-07	0.6927494158	72	R	W
1221556	1221556	0.6314590831	0.6318484245	0.0003893413856	1.52E-07	0.06165742104	23	L	V
1221031	1221031	0.6894808021	0.6898611964	0.00038039432	1.45E-07	0.0551711257	44	D	S
1221761	1221761	0.1733003409	0.1729287074	0.0003716334329	1.38E-07	0.2144447212	63	L	Q
1221685	1221685	1.060690093	1.061061177	0.0003710836677	1.38E-07	0.03498511677	50	L	I
1221839	1221839	0.07939749982	0.07903312061	0.000364379213	1.33E-07	0.4589303363	75	L	D
1221295	1221295	0.9194375893	0.9198011904	0.0003636010946	1.32E-07	0.03954603323	61	E	Y
1221741	1221741	0.6764748019	0.67611627	0.000358531902	1.29E-07	0.05300003799	62	L	Q
1220817	1220817	0.7056952463	0.7053382628	0.0003569835364	1.27E-07	0.05058607639	30	R	A
1222351	1222351	0.7192419338	0.7188873522	0.000354581648	1.26E-07	0.04929935692	21	T	W
1220784	1220784	0.9929443049	0.9925901795	0.0003541254101	1.25E-07	0.03566417656	84	A	G
1221181	1221181	0.2658401421	0.2654875556	0.000352586474	1.24E-07	0.1326310132	19	E	C
1221293	1221293	0.9599514	0.9602993287	0.0003479287145	1.21E-07	0.0362444093	61	E	T
1221523	1221523	0.3009277301	0.3012745037	0.0003467736072	1.20E-07	0.1152348463	20	L	E
1221254	1221254	0.7048197171	0.7051641628	0.0003444456757	1.19E-07	0.04887003972	51	E	W
1222025	1222025	0.9832826068	0.9836220524	0.000339445628	1.15E-07	0.03452167522	25	F	I
1222273	1222273	0.9274518379	0.9271141911	0.000337646801	1.14E-07	0.0364058582	18	S	V
1221195	1221195	0.2093720758	0.2097012952	0.0003292193608	1.08E-07	0.1572412938	19	E	Y
1222336	1222336	0.9621841367	0.9625092988	0.0003251620954	1.06E-07	0.03379416507	21	T	N
1222397	1222397	0.2892910823	0.2896123997	0.0003213173909	1.03E-07	0.1110706173	31	V	D
1221466	1221466	0.8642195537	0.863903118	0.0003164357392	1.00E-07	0.03661520245	73	H	L
1221280	1221280	0.9770647026	0.9773784552	0.0003137525755	9.84E-08	0.03211175008	61	E	D
1220810	1220810	0.8894966859	0.8891841167	0.0003125692363	9.77E-08	0.03514001134	86	A	F
1221421	1221421	0.9471903559	0.946880035	0.000310320897	9.63E-08	0.0327622526	85	G	C
1221861	1221861	0.6284083167	0.6280995244	0.0003087922628	9.54E-08	0.04913879313	76	L	Q
1222048	1222048	0.636712876	0.636415739	0.0002971369283	8.83E-08	0.0466673346	46	F	M
1220858	1220858	0.9341980787	0.9339046407	0.0002934379824	8.61E-08	0.03141068143	38	R	N
1221947	1221947	0.9613031183	0.9610106704	0.0002924479442	8.55E-08	0.0304220322	33	K	M
1221442	1221442	0.9624263482	0.9627145091	0.0002881609382	8.30E-08	0.02994108991	59	H	Q
1222055	1222055	0.4671527149	0.4674391318	0.0002864168573	8.20E-08	0.06131118329	46	F	V
1221414	1221414	0.7707012319	0.770416153	0.0002850789924	8.13E-08	0.03698955972	58	G	W
1220779	1220779	1.016381179	1.016665183	0.0002840035679	8.07E-08	0.02794262367	84	A	N
1221139	1221139	0.9848943765	0.9846105929	0.0002837835269	8.05E-08	0.02881360009	40	Q	N
1222042	1222042	0.288724184	0.2884406844	0.0002834996222	8.04E-08	0.09819046617	46	F	E
1221939	1221939	0.9330261321	0.9327432864	0.0002828456932	8.00E-08	0.03031487367	33	K	D
1221463	1221463	0.9926375953	0.9923627095	0.0002748858013	7.56E-08	0.02769246325	73	H	E
1220965	1220965	0.9226748518	0.9229480637	0.0002732119769	7.46E-08	0.02961086199	78	R	I
1220801	1220801	0.9777474233	0.978020623	0.0002731997788	7.46E-08	0.0279417539	86	A	C
1221359	1221359	0.9007914245	0.9005189185	0.0002725059837	7.43E-08	0.03025184036	32	G	N
1222431	1222431	0.5516300311	0.5513583414	0.0002716897674	7.38E-08	0.04925217122	39	V	T
1221448	1221448	0.7860374024	0.7863065595	0.0002691571458	7.24E-08	0.03424228223	59	H	M
1220792	1220792	1.00861669	1.008349055	0.0002676344842	7.16E-08	0.02653480623	84	A	S
1221538	1221538	0.06799036968	0.06825587542	0.0002655057383	7.05E-08	0.3905049194	23	L	R
1221785	1221785	0.7196385293	0.7199000501	0.0002615207791	6.84E-08	0.03634057495	66	L	I
1221083	1221083	0.7321422667	0.7323929224	0.0002506557224	6.28E-08	0.03423593116	80	D	G
1222396	1222396	0.2648650523	0.2651132489	0.0002481965323	6.16E-08	0.09370678773	31	V	N
1221148	1221148	0.9575423224	0.9572958227	0.0002464996802	6.08E-08	0.02574295407	40	Q	M
1220899	1220899	1.006147231	1.005901946	0.0002452842282	6.02E-08	0.02437856217	71	R	D
1221665	1221665	0.135881279	0.1361258291	0.0002445500898	5.98E-08	0.17997335	49	L	H
1221356	1221356	0.713211349	0.712967238	0.0002441110095	5.96E-08	0.03422702258	29	G	V
1220948	1220948	0.8637502262	0.8635062837	0.0002439424424	5.95E-08	0.02824224354	77	R	M
1221955	1221955	0.9447112908	0.9444713753	0.0002399154608	5.76E-08	0.02539563814	33	K	V
1221633	1221633	0.9371203976	0.9368806541	0.0002397435602	5.75E-08	0.02558300521	43	L	T
1220975	1220975	0.8804127273	0.88065043	0.0002377027253	5.65E-08	0.02699901057	78	R	Y
1220768	1220768	0.9868437327	0.9866069401	0.0002367925021	5.61E-08	0.02399493398	68	A	K
1221304	1221304	0.9936139887	0.9933783977	0.000235591018	5.55E-08	0.02371051743	65	E	H
1221229	1221229	0.7954047416	0.7956367722	0.0002320306264	5.38E-08	0.0291713909	37	E	F
1221938	1221938	0.9296900639	0.929459405	0.0002306588836	5.32E-08	0.02481029889	33	K	N
1221422	1221422	1.01693902	1.016713808	0.0002252118197	5.07E-08	0.02214604959	85	G	Q
1221464	1221464	0.9684452684	0.9682222121	0.0002230563284	4.98E-08	0.0230324145	73	H	G
1220807	1220807	1.004838054	1.005057455	0.0002194014637	4.81E-08	0.02183450984	86	A	L
1220840	1220840	0.9696528949	0.9694368784	0.0002160165343	4.67E-08	0.02227771766	34	R	C
1220869	1220869	0.8558450756	0.8560604119	0.0002153362997	4.64E-08	0.02516066352	38	R	F
1221398	1221398	0.8990616367	0.898846503	0.0002151337026	4.63E-08	0.02392869341	58	G	R
1221066	1221066	0.07085861985	0.07107267158	0.0002140517306	4.58E-08	0.3020828391	74	D	L
1222420	1222420	0.1337600418	0.1339710365	0.0002109946437	4.45E-08	0.1577411615	39	V	E
1221520	1221520	0.2100018256	0.2102046236	0.0002027980054	4.11E-08	0.09656963924	20	L	D
1221302	1221302	0.9659065082	0.9657040263	0.0002024818607	4.10E-08	0.02096288398	65	E	Q
1221407	1221407	0.9430295337	0.9428289986	0.000200535096	4.02E-08	0.02126498575	58	G	K
1221308	1221308	1.001684502	1.001882865	0.0001983635156	3.93E-08	0.01980299338	65	E	M
1221781	1221781	0.4447959118	0.4449937862	0.0001978744	3.92E-08	0.04448655995	66	L	Q
1220888	1220888	0.5378758514	0.5376783661	0.0001974853467	3.90E-08	0.03671578603	64	R	M
1221094	1221094	0.6983822445	0.6981850075	0.0001972370034	3.89E-08	0.02824198424	80	D	W
1221569	1221569	0.8640342928	0.8638394677	0.0001948251535	3.80E-08	0.02254831263	26	L	F
1222303	1222303	0.9845965867	0.9844021837	0.0001944030024	3.78E-08	0.01974443188	47	S	I
1221585	1221585	1.033335294	1.033528048	0.000192753976	3.72E-08	0.01865357518	28	L	H
1221688	1221688	0.9695698706	0.9693782803	0.0001915903268	3.67E-08	0.01976034246	50	L	F
1222039	1222039	0.22261075	0.2228015371	0.0001907870789	3.64E-08	0.0857043422	46	F	D
1221589	1221589	0.9106507342	0.9104611922	0.0001895420837	3.59E-08	0.02081391653	28	L	F
1221561	1221561	0.7845107154	0.7843231026	0.0001876128948	3.52E-08	0.02391463764	26	L	C
1222298	1222298	1.031919078	1.032106231	0.0001871529271	3.50E-08	0.01813639568	47	S	C
1221342	1221342	0.9888644486	0.9890511358	0.0001866871894	3.49E-08	0.01887894642	29	G	Q
1221758	1221758	0.2481067645	0.2479223274	0.0001844370308	3.40E-08	0.07433776791	63	L	N
1221650	1221650	0.01129493341	0.01111113218	0.0001838012303	3.38E-08	1.627289189	45	L	P
1222327	1222327	0.731962495	0.7321462237	0.0001837287205	3.38E-08	0.02510083805	69	S	F
1221403	1221403	0.9717717305	0.971589402	0.0001823284863	3.32E-08	0.018762481	58	G	E
1221242	1221242	0.933474189	0.9332936755	0.0001805134669	3.26E-08	0.0193378102	51	E	Q
1220974	1220974	0.8512423719	0.8514225362	0.0001801642597	3.25E-08	0.0211648604	78	R	W
1221850	1221850	0.1280827564	0.1279027052	0.0001800511428	3.24E-08	0.1405740694	75	L	S
1220767	1220767	1.011262489	1.011440394	0.0001779047613	3.17E-08	0.01759234256	68	A	L
1220962	1220962	0.9582003416	0.9580228568	0.0001774847456	3.15E-08	0.01852271784	78	R	E
1220901	1220901	1.010901574	1.010725258	0.0001763154737	3.11E-08	0.01744140857	71	R	Q
1220806	1220806	1.017327382	1.017154436	0.0001729453486	2.99E-08	0.01699996989	86	A	I
1221595	1221595	0.9704954889	0.9703231731	0.0001723157707	2.97E-08	0.01775544273	28	L	Y
1220883	1220883	0.4165476067	0.4163779559	0.0001696507666	2.88E-08	0.04072782171	64	R	G
1221437	1221437	0.9093120528	0.9091429944	0.0001690584	2.86E-08	0.01859190137	59	H	A
1221419	1221419	0.9936990715	0.9938670541	0.0001679826057	2.82E-08	0.01690477635	85	G	N
1221278	1221278	0.9477797599	0.9479455211	0.0001657611279	2.75E-08	0.0174894142	61	E	R
1221425	1221425	0.9303988583	0.9302341137	0.0001647446255	2.71E-08	0.01770688174	85	G	I
1221322	1221322	0.8687241378	0.8688887924	0.0001646545874	2.71E-08	0.01895361027	83	E	Q
1221373	1221373	0.9465378259	0.9466987965	0.0001609706203	2.59E-08	0.01700625331	32	G	T
1221327	1221327	0.8239980436	0.823838628	0.0001594155617	2.54E-08	0.01934659468	83	E	K
1221809	1221809	0.2072710802	0.2071134587	0.0001576214535	2.48E-08	0.07604604239	67	L	P
1220808	1220808	0.8891186165	0.8892750272	0.0001564107392	2.45E-08	0.01759166171	86	A	K
1221417	1221417	0.9884452101	0.9882894165	0.0001557935683	2.43E-08	0.01576147739	85	G	A
1222264	1222264	0.8963273233	0.8961734879	0.0001538353928	2.37E-08	0.01716285879	18	S	L
1220787	1220787	0.9590937107	0.9592340517	0.0001403409894	1.97E-08	0.01463266705	84	A	L
1221406	1221406	0.8239417792	0.8240776459	0.0001358667363	1.85E-08	0.0164898467	58	G	L
1221786	1221786	0.2708310703	0.2706952998	0.0001357705239	1.84E-08	0.05013107385	66	L	K
1221779	1221779	0.1528194757	0.1529541363	0.0001346605926	1.81E-08	0.0881174287	66	L	D
1222016	1222016	1.039269132	1.039403046	0.0001339140949	1.79E-08	0.0128854106	25	F	A
1222432	1222432	0.1899594112	0.1900924447	0.0001330334793	1.77E-08	0.07003258143	39	V	W
1221518	1221518	0.1915396179	0.1916713997	0.0001317817112	1.74E-08	0.06880128122	20	L	R
1222214	1222214	0.6946049809	0.6944750201	0.0001299607915	1.69E-08	0.01871002873	16	S	A
1221067	1221067	0.04265560076	0.04252706308	0.0001285376783	1.65E-08	0.3013383378	74	D	K
1221790	1221790	0.4474479556	0.4475735485	0.0001255928857	1.58E-08	0.02806871371	66	L	S
1221815	1221815	0.6548006508	0.6546776579	0.0001229928581	1.51E-08	0.01878325227	67	L	V
1221069	1221069	0.02788773526	0.02800989953	0.0001221642673	1.49E-08	0.4380573258	74	D	F
1221680	1221680	1.013133624	1.013015146	0.0001184779694	1.40E-08	0.01169420958	50	L	C
1221236	1221236	0.8645989955	0.8647159758	0.0001169803068	1.37E-08	0.01353000726	37	E	V
1221528	1221528	0.7647358315	0.764620305	0.000115526449	1.33E-08	0.01510671323	20	L	M
1221845	1221845	0.6092828751	0.6091706847	0.0001121903679	1.26E-08	0.01841351079	75	L	I
1222246	1222246	0.9375403223	0.937428299	0.000112023312	1.25E-08	0.01194863937	17	S	M
1220821	1220821	0.7639591081	0.7638487306	0.0001103775058	1.22E-08	0.01444809083	30	R	Q
1221362	1221362	0.9186224415	0.9185133212	0.0001091202793	1.19E-08	0.01187868643	32	G	Q
1222250	1222250	0.9867716868	0.9866649562	0.0001067305327	1.14E-08	0.01081613246	17	S	T
1221074	1221074	0.05509614356	0.05520197669	0.0001058331289	1.12E-08	0.1920880884	74	D	W
1221945	1221945	0.9461021197	0.9459981696	0.0001039501336	1.08E-08	0.01098720016	33	K	I
1221080	1221080	0.7696768079	0.7697795884	0.0001027805661	1.06E-08	0.01335373042	80	D	C
1221093	1221093	0.8606604863	0.8605591227	0.0001013636457	1.03E-08	0.01177742528	80	D	T
1221964	1221964	0.9311604864	0.9310592526	0.0001012338209	1.02E-08	0.01087179089	35	K	H
1222028	1222028	1.061016015	1.061116244	0.0001002291356	1.00E-08	0.009446524293	25	F	M
1222352	1222352	0.889696356	0.8895968991	9.95E-05	9.89E-09	0.01117874206	21	T	Y
1221301	1221301	0.9383993839	0.9384987117	9.93E-05	9.87E-09	0.01058481247	65	E	C
1221404	1221404	0.94840553	0.9483069083	9.86E-05	9.73E-09	0.01039868672	58	G	H
1221351	1221351	0.9856114047	0.9855151334	9.63E-05	9.27E-09	0.009767675566	29	G	S
1221870	1221870	0.6088475806	0.6087527951	9.48E-05	8.98E-09	0.0155680244	76	L	S
1222318	1222318	0.9606162807	0.9607109319	9.47E-05	8.96E-09	0.009853166877	69	S	C
1221084	1221084	0.8462650295	0.8463584023	9.34E-05	8.72E-09	0.01103352158	80	D	H
1221144	1221144	1.026585623	1.026493816	9.18E-05	8.43E-09	0.008942916173	40	Q	H
1221135	1221135	0.4052387334	0.4051470052	9.17E-05	8.41E-09	0.02263561421	27	C	Y
1221193	1221193	0.09511654273	0.09502514488	9.14E-05	8.35E-09	0.09609038487	19	E	T
1221253	1221253	0.8902123419	0.8902997132	8.74E-05	7.63E-09	0.009814660631	51	E	T
1222400	1222400	0.2811519542	0.2812350538	8.31E-05	6.91E-09	0.02955682985	31	V	E
1221827	1221827	0.7683978216	0.7683160889	8.17E-05	6.68E-09	0.01063677643	70	L	M
1221115	1221115	0.7859982917	0.7859206723	7.76E-05	6.02E-09	0.00987526544	81	D	Y
1220865	1220865	0.8666780343	0.8667534557	7.54E-05	5.69E-09	0.008702357774	38	R	I
1221588	1221588	1.03453949	1.034468651	7.08E-05	5.02E-09	0.006847444633	28	L	M
1220902	1220902	1.034367952	1.034438716	7.08E-05	5.01E-09	0.006841200019	71	R	E
1220831	1220831	0.7618347833	0.7619029708	6.82E-05	4.65E-09	0.008950427964	30	R	S
1220851	1220851	1.009811279	1.00987417	6.29E-05	3.96E-09	0.0062279575	34	R	S
1220971	1220971	0.8866031854	0.8866619779	5.88E-05	3.46E-09	0.006631211963	78	R	S
1221087	1221087	0.8897979064	0.8897399656	5.79E-05	3.36E-09	0.006511685324	80	D	K
1222034	1222034	0.9737348098	0.973791862	5.71E-05	3.25E-09	0.005859111578	25	F	Y
1220898	1220898	1.033670823	1.033727775	5.70E-05	3.24E-09	0.005509771675	71	R	N
1222251	1222251	0.8219985983	0.8220546815	5.61E-05	3.15E-09	0.00682278128	17	S	W
1220853	1220853	0.9841348068	0.9841892717	5.45E-05	2.97E-09	0.005534286516	34	R	T
1221591	1221591	1.041245934	1.041192708	5.32E-05	2.83E-09	0.005111768564	28	L	S
1222401	1222401	0.3353816573	0.335329468	5.22E-05	2.72E-09	0.01556114607	31	V	G
1221551	1221551	0.1623813388	0.1624302331	4.89E-05	2.39E-09	0.03011073352	23	L	S
1220967	1220967	0.933102981	0.9331510187	4.80E-05	2.31E-09	0.005148157995	78	R	K
1221740	1221740	0.9145803234	0.9146279598	4.76E-05	2.27E-09	0.005208553057	62	L	C
1221473	1221473	0.9893234839	0.9892762789	4.72E-05	2.23E-09	0.004771443686	73	H	T
1221952	1221952	0.9657411457	0.9657876911	4.65E-05	2.17E-09	0.004819654434	33	K	T
1220860	1220860	0.9477289847	0.9477755129	4.65E-05	2.16E-09	0.004909434722	38	R	C
1222259	1222259	1.028346288	1.028391219	4.49E-05	2.02E-09	0.004369311665	18	S	Q
1221286	1221286	0.9313594703	0.9314036185	4.41E-05	1.95E-09	0.004740187671	61	E	L
1222465	1222465	-0.04762440195	-0.04766747573	4.31E-05	1.86E-09	-0.09044477226	79	V	K
1221205	1221205	0.8529303044	0.8528898621	4.04E-05	1.64E-09	0.004741568824	22	E	I
1222296	1222296	1.060852025	1.060892156	4.01E-05	1.61E-09	0.003782941503	47	S	N
1220796	1220796	0.9724571958	0.972417372	3.98E-05	1.59E-09	0.004095175812	84	A	Y
1221111	1221111	0.8915839586	0.891546629	3.73E-05	1.39E-09	0.004186876642	81	D	S
1221244	1221244	0.8795330811	0.8795699634	3.69E-05	1.36E-09	0.004193392964	51	E	H
1222049	1222049	0.2309566842	0.2309922477	3.56E-05	1.26E-09	0.01539836831	46	F	P
1222353	1222353	0.934425881	0.93439057	3.53E-05	1.25E-09	0.003778892074	21	T	V
1220857	1220857	0.9875957546	0.9876305372	3.48E-05	1.21E-09	0.003521947567	38	R	A
1222272	1222272	0.9085723816	0.9086062494	3.39E-05	1.15E-09	0.003727580958	18	S	Y
1222314	1222314	1.003364887	1.003331314	3.36E-05	1.13E-09	0.003346027328	69	S	A
1221239	1221239	0.9191795964	0.9191462369	3.34E-05	1.11E-09	0.003629272273	51	E	N
1221279	1221279	0.962942334	0.9629091252	3.32E-05	1.10E-09	0.003448684693	61	E	N
1222012	1222012	0.9242742707	0.9242457806	2.85E-05	8.12E-10	0.003082434798	48	M	T
1220953	1220953	0.9302678034	0.9302398281	2.80E-05	7.83E-10	0.003007223331	77	R	T
1221936	1221936	1.002058454	1.002031015	2.74E-05	7.53E-10	0.002738327805	33	K	A
1221941	1221941	1.010195524	1.010170093	2.54E-05	6.47E-10	0.002517406427	33	K	Q
1221213	1221213	0.9892576134	0.9892821258	2.45E-05	6.01E-10	0.002477867685	22	E	T
1220837	1220837	1.031514935	1.031539201	2.43E-05	5.89E-10	0.002352517221	34	R	A
1222334	1222334	1.012424144	1.012400265	2.39E-05	5.70E-10	0.002358575517	21	T	A
1222263	1222263	0.9504982919	0.9505217712	2.35E-05	5.51E-10	0.002470207888	18	S	I
1221540	1221540	0.09205960092	0.09203984189	1.98E-05	3.90E-10	0.02146330074	23	L	D
1221306	1221306	0.9161715086	0.9161903967	1.89E-05	3.57E-10	0.002061631647	65	E	L
1221256	1221256	0.8435492422	0.8435304635	1.88E-05	3.53E-10	0.002226145585	51	E	V
1220786	1220786	0.9794525095	0.979433791	1.87E-05	3.50E-10	0.001911124397	84	A	I
1222253	1222253	0.957259628	0.9572782912	1.87E-05	3.48E-10	0.001949647074	17	S	V
1221743	1221743	0.663995766	0.6639781309	1.76E-05	3.11E-10	0.00265590533	62	L	G
1222260	1222260	1.044949093	1.044965044	1.60E-05	2.54E-10	0.001526485088	18	S	E
1221932	1221932	0.5367989368	0.5368142584	1.53E-05	2.35E-10	0.002854252244	24	K	T
1222339	1222339	1.010137201	1.010122557	1.46E-05	2.14E-10	0.001449689369	21	T	Q
1221468	1221468	0.8848617331	0.8848471489	1.46E-05	2.13E-10	0.001648188205	73	H	M
1220824	1220824	0.884670983	0.8846564529	1.45E-05	2.11E-10	0.001642428594	30	R	H
1222270	1222270	0.9804371368	0.9804231663	1.40E-05	1.95E-10	0.001424930852	18	S	T
1222394	1222394	0.7172383717	0.7172520305	1.37E-05	1.87E-10	0.001904366576	31	V	A
1221357	1221357	0.9990675202	0.9990540463	1.35E-05	1.82E-10	0.001348652495	32	G	A
1221282	1221282	0.9959928757	0.9959796287	1.32E-05	1.75E-10	0.001330029593	61	E	Q
1221341	1221341	0.9093669449	0.9093796074	1.27E-05	1.60E-10	0.001392442686	29	G	C
1220867	1220867	0.9947838769	0.994796457	1.26E-05	1.58E-10	0.001264601813	38	R	K
1221098	1221098	0.8436336388	0.843622097	1.15E-05	1.33E-10	0.001368104374	81	D	R
1221281	1221281	0.9708426815	0.9708541923	1.15E-05	1.32E-10	0.001185651989	61	E	C
1220859	1220859	1.03680379	1.036815105	1.13E-05	1.28E-10	0.001091362585	38	R	D
1222235	1222235	0.9885604835	0.988551883	8.60E-06	7.40E-11	0.0008700057128	17	S	R
1222315	1222315	1.00909082	1.009098083	7.26E-06	5.28E-11	0.0007197600864	69	S	R
1221186	1221186	0.1373779811	0.1373851141	7.13E-06	5.09E-11	0.005192288537	19	E	L
1222342	1222342	1.011405209	1.011398341	6.87E-06	4.72E-11	0.0006790745635	21	T	H
1220862	1220862	1.01382801	1.013821354	6.66E-06	4.43E-11	0.0006564768891	38	R	E
1220848	1220848	1.01750235	1.01749602	6.33E-06	4.01E-11	0.0006221541785	34	R	M
1221288	1221288	0.9518644194	0.9518582225	6.20E-06	3.84E-11	0.0006510204199	61	E	M
1222262	1222262	0.9899828754	0.989977845	5.03E-06	2.53E-11	0.0005081344608	18	S	H
1222317	1222317	0.9845533592	0.9845484995	4.86E-06	2.36E-11	0.000493590221	69	S	D
1221427	1221427	0.9949320856	0.9949277235	4.36E-06	1.90E-11	0.0004384325397	85	G	K
1221101	1221101	0.9298231773	0.9298272889	4.11E-06	1.69E-11	0.0004421923206	81	D	Q
1221354	1221354	0.7274050773	0.7274014462	3.63E-06	1.32E-11	0.00049917528	29	G	W
1221571	1221571	0.8216953194	0.8216987045	3.39E-06	1.15E-11	0.0004119650101	26	L	S
1221225	1221225	0.8209666266	0.8209634249	3.20E-06	1.03E-11	0.0003899893316	37	E	I
1221138	1221138	1.027769234	1.027766357	2.88E-06	8.28E-12	0.0002799503852	40	Q	R
1221628	1221628	1.101712342	1.101709734	2.61E-06	6.80E-12	0.0002367317919	43	L	M
1221577	1221577	1.066350842	1.066348621	2.22E-06	4.94E-12	0.0002083479499	28	L	A
1220856	1220856	1.01967745	1.019679514	2.06E-06	4.26E-12	0.0002023245887	34	R	V
1221459	1221459	0.9997426932	0.999741316	1.38E-06	1.90E-12	0.0001377588061	73	H	N
1221639	1221639	0.126352008	0.1263530324	1.02E-06	1.05E-12	0.0008107257677	45	L	N
1221997	1221997	0.7941230107	0.7941229139	9.69E-08	9.38E-15	1.22E-05	48	M	R
