# Supplementary material for: VEFill: a model for accurate and generalizable deep mutational scanning score imputation across protein domains
Source: bioRxiv. 2025 Aug 14:2025.05.14.653991. Originally published 2025 May 14. Preprint. [Version 2] doi: 10.1101/2025.05.14.653991 (PMC12132439; doi:10.1101/2025.05.14.653991)
Supplement: Supplement 1 — Supplementary Table S1. Metadata for domains used in the 140-, 521-, and 127-domain (Pfam-unique) model datasets. Includes MaveDB accession, domain name, species, UniProt ID, Pfam ID. Train/test split assignments are indicated for each dataset where applicable. Supplementary Table S2. List of the 25 amino acid substitution matrices used in VEFill. Each row includes the matrix name, its source (Biopython or external repository), the corresponding VEFill feature name, and the original citation. Supplementary Table S3. Complete list of input features used in the VEFill model. Supplementary Table S4. Performance comparison of different model architectures using the same input feature set. Models evaluated include LightGBM (used in VEFill), a fully connected neural network (FCNN), and a transformer-based architecture. Reported metrics include RMSE, MAE, and R2 for both training and test sets. Variants of the FCNN included adjustments to regularization, architecture depth, and optimizer settings. All models were trained using the same 140-domain dataset. Supplementary Table S5. Performance metrics (RMSE, MAE, R2, Pearson r) for both the training and test sets of the general VEFill model, evaluated across multiple feature set configurations. Each row represents a unique feature combination used to evaluate model performance. Supplementary Table S6. Domain-wise evaluation results for the general model under a LOPO strategy. The table reports RMSE, MAE, coefficient of determination (R2), and Pearson correlation (r) for both the training and test sets across 140 individual protein domains. Additionally, the number of mutations in the training and test sets for each domain is provided. Supplementary Table S7. Per-protein model performance metrics (RMSE, MAE, R2, Pearson r) for both training and test sets for 140 domains using an 90/10 random train/test split. Models were trained using all input features except ESM-1v difference vector. The table also includes the number of mut [file media-1.zip › Supplementary_Table_S20.csv]

variant_out	mutation_id	y_true	y_pred	absolute_error	squared_error	percentage_error	position	wt_residue	variant_residue
1551231	1551231	0.1727621293	0.7863246402	0.6135625108	0.3764589547	355.1487315	8	D	P
1551608	1551608	0.2220202817	0.7890124257	0.566992144	0.3214800913	255.3785355	11	L	P
1551350	1551350	0.2737296894	0.7861607288	0.5124310394	0.2625855701	187.2033101	22	Q	P
1551808	1551808	0.3118324611	0.7910569262	0.4792244651	0.229656088	153.6801087	14	S	P
1551132	1551132	0.3088280884	0.7861037499	0.4772756615	0.2277920571	154.5441233	21	R	P
1551667	1551667	0.3756129498	0.789199575	0.4135866252	0.1710538965	110.1097886	27	L	P
1551574	1551574	0.2618213803	0.6685675316	0.4067461513	0.1654424316	155.3525349	24	I	W
1551618	1551618	0.3715064798	0.7772969712	0.4057904914	0.1646659229	109.2283751	13	L	D
1551549	1551549	-0.2402212014	0.1582575209	0.3984787223	0.1587852921	-165.879914	9	H	F
1551450	1551450	0.223520466	0.6085015677	0.3849811017	0.1482104487	172.2352806	10	G	P
1551776	1551776	0.4354911174	0.7864046293	0.3509135118	0.1231402928	80.57879892	7	P	N
1551354	1551354	0.448276753	0.7858773683	0.3376006153	0.1139741755	75.31075681	22	Q	W
1551485	1551485	0.376949895	0.7124551763	0.3355052812	0.1125637937	89.0052725	36	G	I
1551848	1551848	0.4561467308	0.7858645924	0.3297178617	0.1087138683	72.28328943	15	T	P
1551190	1551190	0.08576759214	0.4002246936	0.3144571015	0.09888326867	366.6386028	20	D	F
1551191	1551191	0.1037116753	0.4154619579	0.3117502826	0.0971882387	300.5932376	20	D	P
1551195	1551195	0.04747615449	0.3454520284	0.2979758739	0.08878962144	627.6327076	20	D	W
1551267	1551267	-0.253752024	0.04233281637	0.2960848404	0.08766623269	-116.6827502	25	C	L
1551490	1551490	0.4393038105	0.7181459942	0.2788421837	0.07775296341	63.47365469	36	G	P
1551777	1551777	0.5193966592	0.7890338917	0.2696372325	0.07270423716	51.91354772	7	P	D
1551456	1551456	0.48079763	0.7494287189	0.2686310889	0.07216266192	55.87196611	10	G	V
1551525	1551525	-0.01050059181	0.2418151489	0.2523157407	0.063663233	-2402.871622	37	H	I
1551790	1551790	1.065314976	0.8306317265	0.2346832494	0.05507622754	22.0294706	7	P	T
1551780	1551780	0.5541842633	0.7861952288	0.2320109655	0.05382908811	41.86531103	7	P	E
1551266	1551266	-0.1125816011	0.1185062906	0.2310878917	0.05340161369	-205.2625736	25	C	I
1551496	1551496	0.4809510587	0.7118924943	0.2309414355	0.05333394665	48.01765821	36	G	V
1551439	1551439	1.117693624	0.8922789745	0.2254146491	0.05081176405	20.16783888	10	G	N
1551779	1551779	1.038345828	0.8185512685	0.2197945599	0.04830964855	21.16776067	7	P	Q
1551529	1551529	0.06935045483	0.2886139917	0.2192635369	0.04807649859	316.16741	37	H	F
1551883	1551883	1.126748519	0.9131524052	0.2135961141	0.04562329997	18.95685776	16	Y	I
1551648	1551648	1.048216919	0.841451711	0.2067652084	0.04275185142	19.72542177	23	L	P
1551305	1551305	-0.1008765333	0.1023533128	0.203229846	0.04130237032	-201.4639475	6	C	H
1551247	1551247	0.01780161672	0.2189095041	0.2011078874	0.04044438237	1129.716983	17	C	L
1551298	1551298	-0.05450580415	0.1412752116	0.1957810158	0.03833020615	-359.1929682	6	C	A
1551928	1551928	1.029130096	0.8336268043	0.1955032918	0.03822153711	18.99694631	26	V	P
1551737	1551737	0.5913481101	0.7861296635	0.1947815534	0.03793985355	32.93856023	5	K	D
1551604	1551604	1.033084939	0.8426070255	0.1904779139	0.03628183567	18.4377786	11	L	H
1551183	1551183	0.9671926872	0.7770824602	0.190110227	0.0361418984	19.65587928	20	D	E
1551445	1551445	0.5553050469	0.7450715337	0.1897664869	0.03601131953	34.17337695	10	G	I
1551109	1551109	1.167866609	0.9801454469	0.1877211619	0.03523923461	16.07385299	45	A	I
1551196	1551196	0.4297000017	0.6164650464	0.1867650446	0.0348811819	43.4640549	20	D	Y
1551891	1551891	1.029300276	0.8448052335	0.1844950424	0.03403842066	17.92431681	16	Y	T
1551657	1551657	1.137224916	0.9532254618	0.1839994544	0.03385579923	16.17968898	27	L	D
1551258	1551258	0.0509615686	0.2346863507	0.1837247821	0.03375479555	360.5163403	25	C	A
1551469	1551469	0.1292902209	0.3115633898	0.182273169	0.03322350812	140.9798574	32	G	F
1551563	1551563	0.543224289	0.7250672372	0.1818429482	0.03306685782	33.4747455	24	I	E
1551895	1551895	0.6099131157	0.7887021187	0.178789003	0.0319655076	29.31384789	1	V	R
1551181	1551181	0.9548302986	0.7771058239	0.1777244746	0.03158598889	18.61320016	20	D	C
1551514	1551514	0.1046596764	0.2746816616	0.1700219851	0.02890747543	162.4522365	34	H	W
1551847	1551847	0.6180553142	0.7875597975	0.1695044833	0.02873176985	27.42545519	15	T	F
1551521	1551521	0.9449812308	0.7771244375	0.1678567933	0.02817590305	17.76297643	37	H	C
1551718	1551718	0.6207728508	0.7877548813	0.1669820306	0.02788299853	26.899055	3	K	C
1551227	1551227	1.04842247	0.8817188721	0.1667035978	0.02779008952	15.90042207	8	D	L
1551561	1551561	0.95666557	0.7932234789	0.1634420911	0.02671331715	17.08455873	24	I	C
1551892	1551892	0.9606197458	0.7975296084	0.1630901375	0.02659839294	16.97759578	16	Y	W
1551881	1551881	0.627156926	0.7891235853	0.1619666593	0.02623319873	25.82553945	16	Y	G
1551430	1551430	1.021912474	0.8620712169	0.1598412571	0.02554922746	15.64138428	44	E	P
1551079	1551079	1.119870589	0.9607453387	0.1591252505	0.02532084536	14.20925347	2	A	T
1551620	1551620	0.9906734841	0.8345296826	0.1561438014	0.02438088673	15.7613789	13	L	Q
1551534	1551534	0.05044922754	0.205404996	0.1549557684	0.02401129017	307.1519149	37	H	W
1551948	1551948	0.6306986662	0.7855812239	0.1548825577	0.02398860667	24.55729906	30	V	P
1551189	1551189	0.3151651139	0.4693559552	0.1541908412	0.02377481552	48.92382895	20	D	M
1551161	1551161	0.6336084057	0.7877327087	0.154124303	0.02375430076	24.32485137	12	D	C
1551573	1551573	0.9475766383	0.7962215065	0.1513551318	0.02290837593	15.97286443	24	I	T
1551179	1551179	0.927882507	0.7771567524	0.1507257546	0.0227182531	16.24405606	20	D	R
1551562	1551562	0.6011830963	0.7506691335	0.1494860371	0.0223460753	24.86530943	24	I	Q
1551619	1551619	0.9655936652	0.8165304562	0.149063209	0.02221984028	15.43746758	13	L	C
1551245	1551245	0.1820333202	0.32986456	0.1478312398	0.02185407546	81.21108799	17	C	H
1551286	1551286	-0.09129572212	0.05560733331	0.1469030554	0.02158050769	-160.909024	28	C	I
1551370	1551370	0.6395606916	0.7855668371	0.1460061455	0.02131779452	22.82913059	35	Q	P
1551341	1551341	1.041800143	0.8960035445	0.1457965985	0.02125664814	13.99468022	22	Q	C
1551424	1551424	1.102380786	0.9566616757	0.1457191101	0.02123405905	13.21858218	44	E	H
1551294	1551294	0.01761301755	0.1595672165	0.141954199	0.0201509946	805.9618323	28	C	T
1551171	1551171	0.9669290755	0.826540086	0.1403889895	0.01970906838	14.51905761	12	D	P
1551448	1551448	0.922359341	0.7822459333	0.1401134077	0.01963176701	15.1907615	10	G	M
1551602	1551602	1.005368336	0.8654761689	0.139892167	0.01956981838	13.91451889	11	L	E
1551837	1551837	0.9943480312	0.855036243	0.1393117883	0.01940777435	14.01036497	15	T	D
1551127	1551127	0.6475157593	0.7855539229	0.1380381637	0.01905453463	21.31811646	21	R	I
1551166	1551166	0.9835532981	0.8459768382	0.13757646	0.01892728234	13.98769749	12	D	I
1551453	1551453	0.653167728	0.7888001655	0.1356324375	0.01839615809	20.7653305	10	G	T
1551484	1551484	0.9668229634	0.8313118595	0.1355111039	0.01836325928	14.01612384	36	G	H
1551541	1551541	0.8973863015	0.7621741439	0.1352121576	0.01828232756	15.06733024	9	H	C
1551336	1551336	1.07962342	0.9445965889	0.1350268307	0.01823224501	12.50684528	18	Q	Y
1551559	1551559	0.592704943	0.7271468925	0.1344419495	0.01807463778	22.68277852	24	I	N
1551474	1551474	0.2224453306	0.3567817752	0.1343364446	0.01804628036	60.39076851	32	G	W
1551165	1551165	1.016712983	0.8837949882	0.1329179948	0.01766719335	13.07330555	12	D	H
1551255	1551255	0.0685869819	0.2014102176	0.1328232357	0.01764201194	193.656627	17	C	W
1551903	1551903	1.035749754	0.9034798756	0.1322698779	0.0174953206	12.77044744	1	V	I
1551785	1551785	0.6577425593	0.7884346876	0.1306921283	0.0170804324	19.86979959	7	P	K
1551236	1551236	1.049182606	0.9195288487	0.1296537572	0.01681009677	12.35759691	8	D	Y
1551475	1551475	0.2574356154	0.3860912625	0.1286556471	0.01655227553	49.97585393	32	G	Y
1551355	1551355	1.019866313	0.8921840965	0.1276822167	0.01630274845	12.51950526	22	Q	Y
1551717	1551717	1.024030711	0.8977981049	0.1262326061	0.01593467084	12.32703324	3	K	D
1551783	1551783	0.9082631213	0.7822696812	0.1259934401	0.01587434696	13.87190971	7	P	I
1551317	1551317	-0.07092419545	0.05447661233	0.1254008078	0.01572536259	-176.8096303	6	C	V
1551066	1551066	1.039779342	0.9148115196	0.1249678226	0.0156169567	12.01868681	2	A	C
1551745	1551745	0.9905320013	0.8656351725	0.1248968289	0.01559921786	12.6090655	5	K	M
1551501	1551501	0.8933753992	0.7694566866	0.1239187126	0.01535584732	13.87084452	34	H	C
1551331	1551331	0.962285505	0.8385891084	0.1236963966	0.01530079852	12.85443831	18	Q	P
1551440	1551440	0.9936032447	0.8715587155	0.1220445293	0.01489486712	12.28302443	10	G	D
1551531	1551531	0.3222315764	0.4423252092	0.1200936327	0.01442248062	37.2693558	37	H	S
1551535	1551535	0.1509940745	0.2701990081	0.1192049336	0.01420981619	78.94676262	37	H	Y
1551125	1551125	1.02469875	0.9069862875	0.1177124623	0.01385622378	11.48751887	21	R	G
1551277	1551277	-0.07700568447	0.03992541667	0.1169311011	0.01367288241	-151.8473629	25	C	V
1551786	1551786	0.963692324	0.8471801145	0.1165122094	0.01357509494	12.09018755	7	P	M
1551774	1551774	0.9865311095	0.870028291	0.1165028185	0.01357290673	11.80934057	7	P	A
1551479	1551479	0.9931400889	0.8769916981	0.1161483908	0.01349044869	11.69506619	36	G	N
1551852	1551852	1.000790168	0.8850968814	0.1156932864	0.01338493652	11.56019415	15	T	Y
1551845	1551845	1.047796475	0.9340835927	0.1137128827	0.0129306197	10.85257351	15	T	K
1551659	1551659	1.127409217	1.013944347	0.1134648701	0.01287427676	10.06421346	27	L	Q
1551600	1551600	0.9910158456	0.8776351126	0.113380733	0.01285519063	11.44085975	11	L	C
1551707	1551707	1.027311509	0.914194592	0.1131169169	0.01279543689	11.01096561	42	L	P
1551495	1551495	0.6371274554	0.7487053141	0.1115778587	0.01244961856	17.51264332	36	G	Y
1551140	1551140	1.070760727	0.9604206046	0.1103401222	0.01217494256	10.30483463	4	R	N
1551289	1551289	-0.06991416214	0.04025627653	0.1101704387	0.01213752556	-157.5795737	28	C	M
1551480	1551480	0.9285398679	0.819609793	0.1089300749	0.01186576123	11.73132988	36	G	D
1551119	1551119	0.9998091318	0.8911647584	0.1086443734	0.01180359987	10.86651141	21	R	A
1551796	1551796	1.093720974	0.9851012766	0.1086196974	0.01179823866	9.931207318	14	S	N
1551551	1551551	-0.02493821866	0.08305799967	0.1079962183	0.01166318317	-433.0550623	9	H	S
1551483	1551483	0.9517110044	0.8445798516	0.1071311528	0.0114770839	11.25668951	36	G	E
1551506	1551506	0.07452658775	0.1814219083	0.1068953205	0.01142660955	143.4324632	34	H	L
1551303	1551303	0.05433372977	0.1601194582	0.1057857284	0.01119062034	194.6962391	6	C	E
1551723	1551723	1.031996457	0.9265577504	0.1054387061	0.01111732075	10.21696397	3	K	I
1551880	1551880	0.9668523278	0.8622949631	0.1045573646	0.01093224249	10.81420209	16	Y	E
1551550	1551550	-0.1515167251	-0.04741477037	0.1041019548	0.01083721699	-68.70657656	9	H	P
1551254	1551254	0.2949885398	0.3980780912	0.1030895514	0.01062745562	34.94696829	17	C	T
1551898	1551898	0.9713444049	0.8692058818	0.1021385231	0.01043227791	10.51517079	1	V	C
1551446	1551446	0.88402686	0.7823105125	0.1017163475	0.01034621535	11.50602455	10	G	L
1551300	1551300	0.1113890497	0.21190724	0.1005181903	0.01010390658	90.2406391	6	C	N
1551282	1551282	0.05558218153	0.1560574132	0.1004752317	0.01009527218	180.7687805	28	C	Q
1551623	1551623	0.6609372664	0.7612398794	0.100302613	0.01006061418	15.17581443	13	L	H
1551152	1551152	0.6858308886	0.7854917221	0.09966083355	0.009932281743	14.53140055	4	R	P
1551390	1551390	0.9696165803	0.8709124814	0.0987040989	0.009742499139	10.17970411	38	Q	P
1551691	1551691	0.9651959118	0.8666499892	0.09854592263	0.009711298868	10.20993991	39	L	W
1551664	1551664	1.126236645	1.030872976	0.09536366903	0.00909422937	8.467462803	27	L	K
1551687	1551687	0.9678640629	0.8725366948	0.09532736804	0.009087307098	9.849251739	39	L	P
1551909	1551909	0.9728593381	0.877588725	0.09527061313	0.009076489726	9.792845625	1	V	S
1551621	1551621	0.8770881991	0.7823222019	0.09476599716	0.008980594217	10.80461432	13	L	E
1551117	1551117	0.9635194748	0.8690967344	0.09442274039	0.008915653903	9.799774978	45	A	W
1551590	1551590	0.6941543452	0.7885403973	0.09438605206	0.008908726824	13.59727166	31	I	P
1551297	1551297	-0.05709193457	0.0365056813	0.09359761587	0.008760513696	-163.9419238	28	C	V
1551316	1551316	0.07973842504	0.173127312	0.09338888697	0.00872148421	117.1190513	6	C	Y
1551571	1551571	0.6896555943	0.7829922226	0.09333662823	0.008711726169	13.53380281	24	I	S
1551945	1551945	1.096223617	1.002957587	0.09326602984	0.008698552322	8.507938381	30	V	K
1551784	1551784	0.8755559142	0.7823247835	0.09323113077	0.008692043744	10.64822123	7	P	L
1551455	1551455	0.8753523659	0.7823251264	0.09302723958	0.008654067304	10.62740483	10	G	Y
1551364	1551364	1.008375512	0.9158806486	0.09249486306	0.008555299693	9.172660581	35	Q	H
1551187	1551187	0.3440518864	0.4358307825	0.09177889609	0.008423365768	26.67588806	20	D	L
1551400	1551400	1.045097625	0.9538667532	0.09123087214	0.008323072031	8.729411486	19	E	D
1551655	1551655	1.024022702	0.9332860916	0.09073661086	0.00823313255	8.860800706	27	L	R
1551787	1551787	0.6793480424	0.7699018154	0.09055377301	0.008199985806	13.32951114	7	P	F
1551075	1551075	1.009167014	0.9193854256	0.08978158856	0.008060733644	8.896603565	2	A	F
1551542	1551542	0.03626725067	0.1259465306	0.08967927991	0.008042373246	247.2734444	9	H	Q
1551295	1551295	-0.1415118261	-0.05247924465	0.08903258148	0.007926800565	-62.91529402	28	C	W
1551746	1551746	0.8713588152	0.7823318544	0.08902696082	0.007925799753	10.21702647	5	K	F
1551466	1551466	0.2254052564	0.3140972039	0.08869194749	0.007866261549	39.3477725	32	G	L
1551788	1551788	0.9111201385	0.8230284183	0.0880917202	0.007760151169	9.668507641	7	P	S
1551122	1551122	1.00874924	0.921019293	0.08772994664	0.007696543537	8.696903372	21	R	C
1551727	1551727	0.9070885476	0.8196008167	0.08748773089	0.007654103056	9.644894219	3	K	P
1551538	1551538	0.02457230023	0.1118198659	0.08724756563	0.007612137708	355.0647063	9	H	R
1551665	1551665	1.038988507	0.9518881773	0.08710032985	0.00758646746	8.383185113	27	L	M
1551839	1551839	1.038684186	0.9516348193	0.08704936646	0.007577592202	8.380734747	15	T	Q
1551218	1551218	1.016261173	0.9292132657	0.08704790688	0.007577338091	8.565505524	8	D	A
1551315	1551315	-0.05926845975	0.02595360424	0.08522206399	0.007262800191	-143.7899084	6	C	W
1551468	1551468	0.3373818425	0.4225359269	0.08515408434	0.00725121808	25.23967612	32	G	M
1551192	1551192	0.8621370766	0.7772810045	0.08485607217	0.007200552984	9.842526724	20	D	S
1551178	1551178	0.414876147	0.4996580831	0.08478193611	0.00718797669	20.43548098	20	D	A
1551211	1551211	0.9997697569	0.9158576616	0.08391209526	0.007041239731	8.39314199	43	D	P
1551237	1551237	1.012118798	0.9284882809	0.08363051715	0.006994063399	8.262915115	8	D	V
1551768	1551768	1.011691013	0.9280837234	0.08360728953	0.006990178863	8.2641131	29	P	S
1551901	1551901	0.8930690757	0.80988101	0.08318806563	0.006920254263	9.314852333	1	V	G
1551642	1551642	0.9993219506	0.9162959278	0.08302602281	0.006893320464	8.308235676	23	L	G
1551185	1551185	0.8590751764	0.7772867912	0.08178838528	0.006689339967	9.520515495	20	D	H
1551461	1551461	0.4252249425	0.5063001393	0.08107519678	0.006573187534	19.06642548	32	G	C
1551325	1551325	1.035000295	0.9546534527	0.0803468427	0.006455615131	7.762977755	18	Q	H
1551567	1551567	0.8623172669	0.7823470868	0.0799701801	0.006395229705	9.273869743	24	I	K
1551652	1551652	1.001189256	0.9220068731	0.0791823828	0.006269849746	7.908832654	23	L	W
1551285	1551285	0.006148904213	0.08498608676	0.07883718255	0.006215301353	1282.133854	28	C	H
1551235	1551235	0.8948362753	0.816667907	0.07816836826	0.006110293797	8.735493903	8	D	W
1551365	1551365	0.9546160723	0.8771778621	0.07743821025	0.005996676406	8.111974279	35	Q	I
1551137	1551137	1.000541238	0.9231308263	0.07741041199	0.005992371884	7.736853718	21	R	Y
1551591	1551591	1.096852948	1.019848489	0.07700445872	0.005929686663	7.020490655	31	I	S
1551738	1551738	0.858553292	0.7823534279	0.0761998641	0.005806419289	8.875379643	5	K	C
1551598	1551598	1.000481842	0.9249746613	0.07550718092	0.00570133437	7.547081589	11	L	R
1551868	1551868	1.003176688	0.9277534759	0.07542321213	0.005688660928	7.518437482	41	T	P
1551801	1551801	1.019215626	0.9439275662	0.07528805982	0.005668291951	7.386862789	14	S	G
1551304	1551304	0.03077364916	0.1056687379	0.07489508873	0.005609274316	243.3740904	6	C	G
1551494	1551494	0.5910216987	0.6653106921	0.0742889934	0.005518854541	12.56958815	36	G	W
1551812	1551812	1.01637596	0.9423682847	0.0740076758	0.005477136077	7.281525604	14	S	Y
1551778	1551778	0.8585552941	0.7850040474	0.07355124665	0.005409785883	8.566861931	7	P	C
1551151	1551151	0.9589966985	0.885548048	0.07344865053	0.005394704264	7.658905463	4	R	F
1551932	1551932	0.9353704146	0.862152103	0.07321831166	0.005360921163	7.827734395	26	V	W
1551256	1551256	0.2334556914	0.3064148274	0.07295913599	0.005323035525	31.25181295	17	C	Y
1551096	1551096	0.9416937591	0.8692072542	0.07248650492	0.005254293395	7.697460477	33	A	P
1551580	1551580	1.061909379	0.9896665572	0.07224282217	0.005219025356	6.803106139	31	I	D
1551133	1551133	1.067507291	0.9956874046	0.07181988641	0.005158096083	6.72781226	21	R	S
1551638	1551638	1.081446678	1.009826929	0.07161974937	0.005129388499	6.622587206	23	L	D
1551658	1551658	0.7173588503	0.7887934314	0.07143458108	0.005102899374	9.957998155	27	L	C
1551342	1551342	1.072296349	1.001941738	0.07035461011	0.004949771164	6.561116263	22	Q	E
1551547	1551547	0.005034333838	0.0750696548	0.07003532096	0.004904946182	1391.15369	9	H	K
1551570	1551570	0.4641385706	0.5340973138	0.06995874324	0.004894225756	15.07281396	24	I	P
1551701	1551701	1.050189002	0.9802963461	0.06989265596	0.004884983357	6.655245467	42	L	G
1551444	1551444	1.001654414	0.9319042526	0.06975016118	0.004865084984	6.963495614	10	G	H
1551465	1551465	0.2433650895	0.3130412837	0.06967619418	0.004854772035	28.630316	32	G	I
1551766	1551766	0.9596614004	0.8902022349	0.06945916551	0.004824575674	7.237882599	29	P	M
1551349	1551349	0.7185948222	0.7875859002	0.06899107791	0.004759768831	9.60083148	22	Q	F
1551516	1551516	0.1984783536	0.2673436388	0.06886528516	0.0047424275	34.69662253	34	H	V
1551511	1551511	0.3105552457	0.3790184079	0.06846316221	0.00468720458	22.04540518	34	H	S
1551585	1551585	1.029078709	0.9606935576	0.06838515091	0.004676528865	6.645278961	31	I	H
1551141	1551141	1.015996894	0.9483959255	0.06760096805	0.004569890882	6.653658932	4	R	D
1551640	1551640	1.057872449	0.9904763297	0.06739611977	0.00454223696	6.370911711	23	L	Q
1551641	1551641	1.065731416	1.000243645	0.06548777014	0.004288648038	6.144866256	23	L	E
1551108	1551108	1.026612771	0.96146875	0.06514402109	0.004243743484	6.345529973	45	A	G
1551877	1551877	0.7239504781	0.7889515302	0.06500105211	0.004225136775	8.978660016	16	Y	D
1551635	1551635	1.025222636	0.9603886452	0.06483399115	0.004203446408	6.32389384	23	L	A
1551613	1551613	0.9694403942	0.9046492656	0.06479112863	0.004197890349	6.683353512	11	L	Y
1551257	1551257	0.2473977482	0.3121703745	0.06477262624	0.004195493111	26.18157469	17	C	V
1551931	1551931	1.053659334	0.9889496031	0.06470973049	0.00418734922	6.141428109	26	V	T
1551886	1551886	0.9890717926	0.9247482226	0.06432357006	0.004137521665	6.503427813	16	Y	M
1551509	1551509	0.223931767	0.2881163643	0.06418459732	0.004119662533	28.66256904	34	H	F
1551902	1551902	0.7249281773	0.7884976743	0.06356949707	0.004041080958	8.769075209	1	V	H
1551222	1551222	1.027639856	0.9641039219	0.06353593377	0.00403681488	6.182704322	8	D	Q
1551617	1551617	0.7042056265	0.7671480882	0.06294246163	0.003961753476	8.93807991	13	L	N
1551234	1551234	1.051271479	0.9888816001	0.06238987846	0.003892496934	5.934706661	8	D	T
1551836	1551836	1.014132925	0.9519866992	0.06214622587	0.00386215339	6.128015799	15	T	N
1551518	1551518	0.3234832983	0.3850457593	0.06156246093	0.003789936596	19.03110957	37	H	R
1551576	1551576	0.948767229	0.8873772348	0.06138999422	0.003768731391	6.470501125	24	I	V
1551249	1551249	0.2212487336	0.2825009724	0.06125223879	0.003751836757	27.68478617	17	C	M
1551566	1551566	0.9323352093	0.8712243674	0.0611108419	0.003734534998	6.554599815	24	I	L
1551736	1551736	0.8890094552	0.8279512449	0.06105821025	0.003728105038	6.868117081	5	K	N
1551943	1551943	0.9683412334	0.9077952976	0.06054593581	0.003665810344	6.252541328	30	V	I
1551900	1551900	0.9514273716	0.8908918841	0.06053548747	0.003664545243	6.362596797	1	V	E
1551906	1551906	0.9682624836	0.9080014741	0.06026100952	0.003631389268	6.223623298	1	V	M
1551095	1551095	0.7252198186	0.7854277779	0.06020795929	0.003624998361	8.30202895	33	A	F
1551121	1551121	1.071176499	1.011201461	0.05997503811	0.003597005196	5.598987483	21	R	D
1551557	1551557	0.8791683959	0.8196123235	0.05955607237	0.003546925756	6.774137088	24	I	A
1551229	1551229	1.056783299	0.9973074609	0.05947583845	0.003537375359	5.628007037	8	D	M
1551265	1551265	0.2018714035	0.2612598357	0.05938843218	0.003526985877	29.41894253	25	C	H
1551064	1551064	1.095771806	1.037421627	0.05835017943	0.003404743439	5.325030183	2	A	N
1551568	1551568	0.9588799085	0.9007481257	0.05813178282	0.003379304174	6.0624675	24	I	M
1551128	1551128	0.9295776305	0.8715338633	0.05804376719	0.003369078909	6.244101114	21	R	L
1551482	1551482	0.9122693521	0.854544093	0.05772525911	0.003332205539	6.327655201	36	G	Q
1551272	1551272	0.1734169542	0.2300162874	0.05659933321	0.00320348452	32.63771612	25	C	S
1551375	1551375	0.9333562876	0.876855464	0.05650082365	0.003192343073	6.053510797	35	Q	Y
1551765	1551765	0.9956727636	0.9393055638	0.0563671998	0.003177261213	5.661217406	29	P	K
1551203	1551203	1.022802747	0.966735834	0.05606691345	0.003143498783	5.481693668	43	D	E
1551679	1551679	1.03312031	0.9771589456	0.05596136439	0.003131674305	5.416732577	39	L	Q
1551874	1551874	0.7338008806	0.7896208066	0.05581992603	0.003115864142	7.606958169	16	Y	A
1551368	1551368	0.9694290489	0.9142977886	0.05513126034	0.003039455867	5.686982498	35	Q	M
1551753	1551753	0.8647031198	0.8095888368	0.05511428305	0.003037584196	6.373780987	5	K	V
1551929	1551929	1.084283007	1.030755722	0.05352728544	0.002865170287	4.936652617	26	V	S
1551458	1551458	0.5075759759	0.5609190067	0.0533430308	0.002845478934	10.50936871	32	G	R
1551180	1551180	0.5808651062	0.6341340254	0.05326891924	0.002837577757	9.170617872	20	D	N
1551803	1551803	1.02338603	0.970641238	0.05274479216	0.0027820131	5.153948813	14	S	I
1551126	1551126	1.028692968	0.9762282727	0.05246469514	0.002752544237	5.100131602	21	R	H
1551584	1551584	0.9981173452	0.9456648269	0.05245251828	0.002751266674	5.255145453	31	I	G
1551225	1551225	1.038402555	0.9862341699	0.05216838508	0.002721540402	5.02390762	8	D	H
1551813	1551813	1.011023642	0.9589676916	0.05205594988	0.002709821918	5.148836065	14	S	V
1551076	1551076	0.911823548	0.8599438723	0.05187967573	0.002691500754	5.68966176	2	A	P
1551299	1551299	0.0007078114838	0.0522523705	0.05154455901	0.002656841564	7282.243957	6	C	R
1551905	1551905	0.9946069714	0.9436564899	0.05095048149	0.002595951564	5.122674881	1	V	K
1551131	1551131	0.8858320997	0.8358158959	0.05001620386	0.002501620648	5.646239719	21	R	F
1551070	1551070	1.03027664	0.9805934193	0.04968322099	0.002468422448	4.822318496	2	A	H
1551605	1551605	1.015745962	0.9660883105	0.04965765136	0.002465882338	4.88878649	11	L	K
1551106	1551106	1.044237384	0.9946374328	0.0495999507	0.00246015511	4.749873112	45	A	Q
1551376	1551376	0.9653367272	0.915923158	0.04941356921	0.002441700822	5.118790969	35	Q	V
1551668	1551668	0.9755248197	0.9265642471	0.04896057259	0.002397137668	5.018895634	27	L	S
1551097	1551097	1.018974038	0.9704764418	0.04849759568	0.002352016787	4.759453518	33	A	S
1551086	1551086	0.9521107599	0.9038377332	0.04827302669	0.002330285105	5.070106202	33	A	C
1551781	1551781	0.8306378118	0.7824004575	0.04823735435	0.002326842355	5.807266858	7	P	G
1551819	1551819	1.012306329	0.9641339648	0.04817236461	0.002320576712	4.758674643	40	S	Q
1551565	1551565	0.6878997401	0.7359014541	0.04800171404	0.002304164551	6.978010202	24	I	H
1551575	1551575	0.7383083073	0.7858703938	0.04756208643	0.002262152065	6.442035929	24	I	Y
1551101	1551101	0.9063170662	0.8592930034	0.04702406283	0.002211262485	5.188478136	33	A	Y
1551822	1551822	1.021945843	0.9749250267	0.04702081585	0.002210957123	4.601106428	40	S	H
1551855	1551855	1.007063459	0.9604623087	0.04660115071	0.002171667247	4.627429411	41	T	R
1551077	1551077	1.044583082	0.998079129	0.04650395297	0.002162617642	4.451915197	2	A	S
1551558	1551558	0.8287945319	0.7824035629	0.04639096898	0.002152122003	5.597402878	24	I	R
1551656	1551656	1.055443885	1.009388365	0.04605552014	0.002121110935	4.363616181	27	L	N
1551634	1551634	0.9176777303	0.8717457585	0.04593197179	0.002109746032	5.005239886	13	L	V
1551163	1551163	1.003214728	0.9573238957	0.04589083258	0.002105968515	4.574377876	12	D	E
1551896	1551896	0.9027379531	0.8569128568	0.04582509636	0.002099939456	5.076234604	1	V	N
1551431	1551431	0.9904866201	0.9449257983	0.04556082173	0.002075788477	4.59984222	44	E	S
1551481	1551481	0.8277534325	0.7824053168	0.04534811564	0.002056451592	5.478456973	36	G	C
1551116	1551116	1.020915421	0.9766242839	0.04429113713	0.001961704828	4.338374777	45	A	T
1551908	1551908	0.8899551205	0.8461173113	0.0438378092	0.001921753516	4.925844932	1	V	P
1551867	1551867	0.7456280373	0.7889632643	0.04333522699	0.001877941899	5.811909535	41	T	F
1551560	1551560	0.572543051	0.6157014262	0.04315837513	0.001862645344	7.538013962	24	I	D
1551389	1551389	0.92145572	0.8783188723	0.04313684769	0.001860787629	4.681380424	38	Q	F
1551854	1551854	1.023604928	0.980535326	0.04306960195	0.001854990612	4.207639175	41	T	A
1551228	1551228	1.046637919	1.003697318	0.04294060076	0.001843895194	4.102717855	8	D	K
1551720	1551720	1.019555985	0.9767831545	0.04277283093	0.001829515065	4.19524102	3	K	E
1551394	1551394	0.744910613	0.787540442	0.04262982901	0.001817302321	5.722811336	38	Q	W
1551622	1551622	0.7177078856	0.7601351246	0.04242723901	0.00180007061	5.911491271	13	L	G
1551217	1551217	0.9441536902	0.9021812815	0.04197240868	0.00176168309	4.445505972	43	D	V
1551661	1551661	0.7503450187	0.7916817938	0.04133677515	0.001708728979	5.509035726	27	L	G
1551858	1551858	0.9708598933	0.9307522789	0.04010761438	0.001608620731	4.131143397	41	T	C
1551169	1551169	0.9524497846	0.9125538817	0.03989590294	0.001591683072	4.188767071	12	D	M
1551417	1551417	1.008787947	0.9690377757	0.03975017148	0.001580076133	3.940389216	44	E	A
1551818	1551818	0.9732404072	0.9334946177	0.03974578951	0.001579727784	4.08386142	40	S	C
1551296	1551296	0.08083478285	0.120532584	0.03969780117	0.001575915418	49.10980121	28	C	Y
1551091	1551091	0.9689739016	0.9294132946	0.03956060696	0.001565041623	4.082731939	33	A	I
1551814	1551814	0.9921336928	0.9527996819	0.03933401086	0.00154716441	3.964587751	40	S	A
1551712	1551712	1.017331636	0.9782851327	0.03904650373	0.001524629453	3.838129311	42	L	Y
1551596	1551596	1.032173977	0.9933115453	0.03886243201	0.001510288622	3.765104805	31	I	V
1551793	1551793	0.7499779644	0.7884112088	0.0384332444	0.001477114275	5.124583151	7	P	V
1551633	1551633	0.8526143535	0.8143934242	0.03822092933	0.001460839439	4.482792153	13	L	Y
1551685	1551685	1.027904135	0.9898368018	0.03806733296	0.001449121839	3.70339331	39	L	M
1551197	1551197	0.3584455535	0.3964732758	0.03802772228	0.001446107661	10.60906514	20	D	V
1551615	1551615	0.9595245893	0.9216848032	0.0378397861	0.001431849412	3.943597332	13	L	A
1551694	1551694	1.04472323	1.00730368	0.03741955025	0.001400222741	3.581766843	42	L	A
1551142	1551142	0.7515823253	0.7885464925	0.03696416715	0.001366349653	4.918179407	4	R	C
1551477	1551477	0.8688615113	0.831926254	0.0369352573	0.001364213232	4.250994758	36	G	A
1551421	1551421	0.9445981596	0.9077695107	0.03682864892	0.001356349382	3.898869435	44	E	C
1551384	1551384	1.023939281	0.9878109616	0.0361283195	0.00130525547	3.528365418	38	Q	H
1551103	1551103	0.9944708276	0.9583474741	0.03612335346	0.001304896665	3.632419621	45	A	R
1551772	1551772	0.9021032829	0.8660340588	0.03606922406	0.001300988925	3.998347501	29	P	Y
1551607	1551607	0.9169870008	0.8810691798	0.03591782102	0.001290089867	3.916938952	11	L	F
1551503	1551503	0.3525603384	0.3882292247	0.03566888624	0.001272269446	10.1171012	34	H	E
1551223	1551223	1.044044513	1.008436725	0.03560778825	0.001267914584	3.41056227	8	D	E
1551224	1551224	0.7549225194	0.7902809214	0.03535840196	0.001250216589	4.683712706	8	D	G
1551686	1551686	0.9743876187	0.9391517735	0.0352358452	0.001241564787	3.616204118	39	L	F
1551149	1551149	1.006879265	0.9718186819	0.03506058296	0.001229244477	3.48210398	4	R	K
1551856	1551856	1.008698519	0.9738000934	0.03489842596	0.001217900134	3.459747912	41	T	N
1551951	1551951	1.051280822	1.016397247	0.03488357516	0.001216863816	3.318197616	30	V	T
1551279	1551279	-0.002906365265	0.03163674519	0.03454311046	0.00119322648	-1188.533006	28	C	R
1551698	1551698	1.014305107	0.9798379932	0.03446711365	0.001187981924	3.398101165	42	L	C
1551935	1551935	1.018728445	0.984288855	0.03443958983	0.001186085348	3.380644764	30	V	R
1551537	1551537	-0.0001249079089	0.03417284728	0.03429775519	0.001176336011	-27458.43357	9	H	A
1551690	1551690	1.019189598	0.9849381226	0.0342514759	0.001173163601	3.360657914	39	L	T
1551939	1551939	1.044962816	1.010778021	0.03418479538	0.001168600235	3.271388689	30	V	Q
1551114	1551114	0.7570380869	0.7911145117	0.0340764248	0.001161202727	4.501282748	45	A	S
1551328	1551328	1.0374669	1.003567327	0.03389957298	0.001149181048	3.267532966	18	Q	K
1551897	1551897	0.8878549026	0.8539779228	0.03387697979	0.00114764976	3.815598663	1	V	D
1551362	1551362	0.9789190708	0.9451683033	0.03375076754	0.001139114309	3.447758711	35	Q	E
1551462	1551462	0.5086613889	0.5421261644	0.0334647755	0.001119891199	6.57898874	32	G	Q
1551242	1551242	0.3674269717	0.4008854529	0.03345848126	0.001119469968	9.106158187	17	C	Q
1551660	1551660	1.063000532	1.030098939	0.03290159228	0.001082514775	3.095162354	27	L	E
1551404	1551404	0.9682311172	0.9357237453	0.03250737186	0.001056729225	3.357397969	19	E	H
1551356	1551356	0.9608700101	0.9285643959	0.03230561418	0.001043652708	3.362121186	22	Q	V
1551802	1551802	0.9864977409	0.9542339215	0.03226381949	0.001040954048	3.27054165	14	S	H
1551893	1551893	0.9481352282	0.9159589282	0.03217630009	0.001035314287	3.393640393	16	Y	V
1551849	1551849	0.9700336874	0.9378855496	0.0321481378	0.001033502764	3.314125913	15	T	S
1551914	1551914	1.042048405	1.010768213	0.03128019194	0.0009784504076	3.00179836	26	V	A
1551588	1551588	1.016486077	0.985525786	0.03096029081	0.0009585396072	3.045815533	31	I	M
1551762	1551762	0.9837261473	0.9529492755	0.03077687181	0.0009472158382	3.128601582	29	P	H
1551065	1551065	1.053467131	1.022791262	0.03067586826	0.0009410088933	2.911896097	2	A	D
1551441	1551441	0.8571057633	0.8271409695	0.02996479383	0.0008978888693	3.496043909	10	G	C
1551865	1551865	1.025577678	0.9958876321	0.02969004586	0.0008814988231	2.894958275	41	T	K
1551100	1551100	0.8520984754	0.822530251	0.0295682244	0.0008742798941	3.4700478	33	A	W
1551821	1551821	1.015259448	0.9857166318	0.02954281624	0.0008727779914	2.909878484	40	S	G
1551841	1551841	0.8991882044	0.8697857603	0.0294024441	0.0008645037193	3.269887656	15	T	G
1551177	1551177	0.9052606172	0.8759896898	0.02927092743	0.0008567871925	3.233425477	12	D	V
1551742	1551742	0.7595814395	0.7886110102	0.02902957068	0.0008427159739	3.821785153	5	K	H
1551322	1551322	0.958947313	0.9300696902	0.02887762278	0.0008339170973	3.01138784	18	Q	C
1551579	1551579	1.058937574	1.030158901	0.02877867372	0.0008282120611	2.717693131	31	I	N
1551911	1551911	0.9383168596	0.91002767	0.02828918955	0.0008002782455	3.014886631	1	V	T
1551553	1551553	0.08112789239	0.1087445443	0.02761665188	0.0007626794611	34.04088417	9	H	T
1551068	1551068	1.086732928	1.059333315	0.02739961263	0.0007507387722	2.521283006	2	A	E
1551832	1551832	0.9245776836	0.8973483132	0.02722937043	0.0007414386139	2.945060313	40	S	Y
1551631	1551631	0.9213823092	0.894569091	0.02681321815	0.0007189486675	2.910107768	13	L	T
1551385	1551385	0.9553968969	0.9286204517	0.02677644519	0.0007169780171	2.802651472	38	Q	I
1551797	1551797	1.00595629	0.9792126327	0.02674365747	0.000715223215	2.658530767	14	S	D
1551309	1551309	-0.03752457046	-0.0109145043	0.02661006616	0.0007080956213	-70.9137129	6	C	M
1551426	1551426	0.9178025287	0.8911944287	0.02660810003	0.0007079909873	2.899109471	44	E	L
1551682	1551682	1.011153779	0.984791399	0.02636237989	0.0006949750737	2.607158322	39	L	H
1551499	1551499	0.4055228695	0.4316225637	0.02609969421	0.0006811940378	6.436059757	34	H	N
1551791	1551791	0.808517118	0.7824377245	0.02607939348	0.0006801347642	3.225583343	7	P	W
1551524	1551524	0.3147656254	0.3405782905	0.02581266514	0.0006662936815	8.200598495	37	H	G
1551136	1551136	0.7596228165	0.7853719281	0.02574911158	0.000663016747	3.389723297	21	R	W
1551636	1551636	1.000019354	0.9743683198	0.02565103397	0.0006579755438	2.565053754	23	L	R
1551212	1551212	0.9740178949	0.9483961818	0.02562171315	0.0006564721845	2.630517702	43	D	S
1551348	1551348	1.003624494	0.9783957295	0.0252287648	0.0006364905734	2.513765352	22	Q	M
1551649	1551649	1.01375853	0.9889260225	0.02483250714	0.0006166534107	2.449548528	23	L	S
1551489	1551489	0.8072437732	0.7824398698	0.02480390343	0.0006152336255	3.072665811	36	G	F
1551828	1551828	0.955679195	0.9310701345	0.02460906051	0.0006056058594	2.575033614	40	S	P
1551646	1551646	0.9964382386	0.9722535385	0.02418470012	0.0005848997198	2.427114816	23	L	M
1551937	1551937	1.000807519	0.9768863959	0.02392112356	0.0005722201524	2.390182237	30	V	D
1551564	1551564	0.8062046759	0.7824416202	0.02376305569	0.0005646828157	2.947521442	24	I	G
1551270	1551270	0.07418222409	0.09781176696	0.02362954287	0.0005583552963	31.85337614	25	C	F
1551129	1551129	1.063293508	1.040004571	0.02328893689	0.0005423745814	2.190264186	21	R	K
1551353	1551353	1.059956651	1.036788026	0.02316862442	0.0005367851576	2.185808675	22	Q	T
1551502	1551502	0.3949436974	0.4179812137	0.02303751638	0.000530727161	5.83311407	34	H	Q
1551601	1551601	0.9761768416	0.9532686239	0.02290821766	0.0005247864363	2.346728245	11	L	Q
1551423	1551423	0.9977683099	0.9749684022	0.02279990768	0.0005198357901	2.285090381	44	E	G
1551145	1551145	0.9426554413	0.9199950225	0.02266041886	0.0005134945828	2.403892012	4	R	G
1551748	1551748	0.8746629712	0.8521672148	0.02249575646	0.0005060590585	2.571934242	5	K	S
1551175	1551175	0.8589563843	0.8365171135	0.02243927086	0.0005035208766	2.612387691	12	D	W
1551800	1551800	1.033417958	1.011019242	0.02239871613	0.0005017024842	2.167440188	14	S	E
1551435	1551435	0.7678641865	0.7900793427	0.02221515628	0.0004935131686	2.893110093	44	E	Y
1551275	1551275	-0.02215776903	5.01E-05	0.02220791667	0.0004931915627	-100.2263208	25	C	W
1551726	1551726	0.8758462208	0.853875592	0.02197062886	0.0004827085327	2.508503016	3	K	F
1551606	1551606	0.9495000028	0.9275710607	0.02192894212	0.0004808785027	2.30952523	11	L	M
1551952	1551952	0.8412416767	0.8193862456	0.02185543114	0.0004776598704	2.597996717	30	V	W
1551722	1551722	0.9195043259	0.8976706977	0.02183362825	0.0004767073227	2.374499786	3	K	H
1551120	1551120	1.046550493	1.02472535	0.02182514328	0.0004763368792	2.085436243	21	R	N
1551917	1551917	1.046090007	1.024277939	0.02181206764	0.0004757662946	2.085104293	26	V	D
1551263	1551263	0.283025573	0.3046807163	0.02165514338	0.0004689452347	7.651302725	25	C	E
1551071	1551071	1.040566841	1.018931238	0.02163560302	0.0004680993178	2.079213191	2	A	I
1551240	1551240	0.29850185	0.3200606033	0.0215587533	0.0004647798436	7.222318151	17	C	N
1551230	1551230	0.9655616314	0.9443876094	0.02117402197	0.0004483392064	2.192922884	8	D	F
1551734	1551734	0.764686831	0.7858238563	0.02113702525	0.0004467738366	2.764141397	5	K	A
1551697	1551697	1.028264515	1.007301399	0.02096311682	0.0004394522668	2.038689122	42	L	D
1551176	1551176	0.8680526571	0.8472321312	0.02082052594	0.0004334943003	2.398532597	12	D	Y
1551744	1551744	0.8500416366	0.8293169689	0.02072466766	0.0004295118497	2.438076768	5	K	L
1551083	1551083	0.9861713963	0.9655096024	0.02066179394	0.0004269097288	2.095152427	33	A	R
1551875	1551875	0.9567009407	0.9367467909	0.01995414979	0.0003981680937	2.085724905	16	Y	R
1551170	1551170	0.8497393173	0.829826737	0.01991258032	0.0003965108548	2.343375187	12	D	F
1551711	1551711	0.9660081029	0.9461131051	0.01989499778	0.0003958109367	2.059506305	42	L	W
1551476	1551476	0.3258387191	0.3452681954	0.01942947631	0.0003775045498	5.962912071	32	G	V
1551743	1551743	0.8018434035	0.7824489677	0.01939443584	0.0003761441416	2.418731108	5	K	I
1551918	1551918	1.001739837	0.9824235029	0.01931633444	0.0003731207763	1.928278553	26	V	C
1551577	1551577	1.021954518	1.002913649	0.01904086957	0.0003625547139	1.8631817	31	I	A
1551393	1551393	1.03927214	1.020349163	0.01892297721	0.0003580790663	1.820791348	38	Q	T
1551882	1551882	0.9473030161	0.9290347407	0.01826827533	0.0003337298836	1.928451089	16	Y	H
1551912	1551912	0.7688418856	0.786936363	0.01809447739	0.0003274101119	2.353471855	1	V	W
1551201	1551201	0.9576646251	0.9401100369	0.01755458815	0.0003081635653	1.83306219	43	D	C
1551232	1551232	0.9696085718	0.952296693	0.01731187877	0.0002997011466	1.78545026	8	D	S
1551873	1551873	0.9624710342	0.945436065	0.01703496925	0.0002901901773	1.769920199	41	T	V
1551204	1551204	0.9868114055	0.9699645732	0.01684683231	0.0002838157588	1.707198783	43	D	G
1551925	1551925	1.112599577	1.095802664	0.01679691366	0.0002821363084	1.509699806	26	V	K
1551419	1551419	0.9857749777	0.9693823854	0.01639259229	0.0002687170821	1.662914221	44	E	N
1551733	1551733	0.9236607153	0.9072885721	0.01637214318	0.0002680470722	1.772527824	3	K	V
1551379	1551379	1.02864158	1.012275088	0.01636649245	0.000267862075	1.591078249	38	Q	N
1551721	1551721	0.9476033332	0.9314322881	0.01617104511	0.0002615026999	1.706520497	3	K	G
1551927	1551927	0.9477261295	0.9317374205	0.01598870903	0.0002556388163	1.687060062	26	V	F
1551409	1551409	0.9033399222	0.887594111	0.01574581122	0.000247930571	1.743066019	19	E	F
1551683	1551683	0.9764070847	0.960686139	0.01572094568	0.0002471481331	1.610081075	39	L	I
1551554	1551554	-0.02648645367	-0.0108681526	0.01561830106	0.0002439313281	-58.9671281	9	H	W
1551130	1551130	0.9838129056	0.9683148442	0.01549806143	0.0002401899081	1.575305766	21	R	M
1551226	1551226	1.029320964	1.014033896	0.01528706824	0.0002336944554	1.485160486	8	D	I
1551716	1551716	0.9579509274	0.9427797824	0.01517114502	0.0002301636412	1.583707953	3	K	N
1551150	1551150	1.023362672	1.008307286	0.01505538636	0.0002266646585	1.471168215	4	R	M
1551913	1551913	0.7736155936	0.7886169708	0.01500137723	0.0002250413188	1.939125498	1	V	Y
1551869	1551869	1.032496985	1.017541623	0.01495536235	0.0002236628631	1.448465474	41	T	S
1551113	1551113	1.004038265	0.9892410818	0.01479718277	0.0002189566179	1.473766816	45	A	P
1551383	1551383	0.9908109626	0.976151389	0.01465957362	0.0002149030988	1.479553031	38	Q	G
1551804	1551804	0.9692108184	0.9546669498	0.01454386868	0.0002115241162	1.500588768	14	S	L
1551405	1551405	0.9368453055	0.922483075	0.01436223054	0.000206273666	1.533041843	19	E	I
1551710	1551710	1.068193349	1.053908769	0.01428457986	0.0002040492217	1.337265381	42	L	T
1551915	1551915	1.082114717	1.067834977	0.01427974045	0.0002039109874	1.319614291	26	V	R
1551200	1551200	0.9738824185	0.9596649196	0.01421749899	0.0002021372775	1.459878392	43	D	N
1551089	1551089	0.9705355508	0.9564859056	0.01404964519	0.0001973925301	1.44761778	33	A	G
1551437	1551437	0.9000978317	0.8862421612	0.01385567056	0.0001919796065	1.53935162	10	G	A
1551675	1551675	0.9889843669	0.9752968712	0.01368749575	0.0001873475399	1.383995158	39	L	R
1551632	1551632	0.824610113	0.8110916102	0.0135185028	0.0001827499179	1.639381155	13	L	W
1551835	1551835	0.946262584	0.9328805337	0.01338205026	0.0001790792692	1.414200507	15	T	R
1551713	1551713	1.023016306	1.009661549	0.01335475728	0.0001783495419	1.305429561	42	L	V
1551934	1551934	0.9888742507	0.9760470201	0.01282723051	0.0001645378427	1.297154871	30	V	A
1551367	1551367	1.001569658	0.9889417239	0.01262793371	0.0001594647099	1.260814325	35	Q	K
1551888	1551888	0.6207328085	0.6333364324	0.01260362396	0.000158851337	2.030442694	16	Y	P
1551391	1551391	1.014403211	1.001852899	0.01255031133	0.0001575103145	1.237211318	38	Q	S
1551442	1551442	0.9725550167	0.9601076568	0.01244735999	0.0001549367707	1.279861784	10	G	Q
1551794	1551794	0.9987126405	0.9863735596	0.01233908092	0.000152252918	1.235498623	14	S	A
1551672	1551672	0.940752098	0.9287860109	0.01196608707	0.0001431872399	1.271970278	27	L	Y
1551449	1551449	0.7944075509	0.782461495	0.01194605589	0.0001427082513	1.503769177	10	G	F
1551373	1551373	0.9625864895	0.9509461242	0.01164036531	0.0001354981046	1.209279939	35	Q	T
1551084	1551084	0.9862561525	0.974868478	0.01138767447	0.0001296791298	1.154636596	33	A	N
1551415	1551415	0.9177691602	0.9066746341	0.01109452605	0.0001230885082	1.208858015	19	E	Y
1551708	1551708	1.03268118	1.021679631	0.01100154823	0.0001210340635	1.065338311	42	L	S
1551338	1551338	0.9805574677	0.9696681051	0.0108893626	0.0001185782178	1.110527731	22	Q	A
1551594	1551594	0.8697264247	0.859453749	0.01027267566	0.0001055278652	1.181138731	31	I	W
1551938	1551938	0.9266425309	0.9167779171	0.009864613764	9.73E-05	1.064554392	30	V	C
1551498	1551498	0.3470091428	0.356840557	0.009831414226	9.67E-05	2.833185935	34	H	R
1551321	1551321	1.008745235	0.9990118732	0.009733362231	9.47E-05	0.9648979633	18	Q	D
1551703	1551703	1.006029034	0.9963391681	0.009689865489	9.39E-05	0.9631795072	42	L	I
1551416	1551416	0.9397964221	0.930129891	0.009666531096	9.34E-05	1.028577133	19	E	V
1551182	1551182	0.623258142	0.6326125032	0.009354361166	8.75E-05	1.5008807	20	D	Q
1551842	1551842	0.9672127083	0.9582441772	0.008968531097	8.04E-05	0.9272552997	15	T	H
1551815	1551815	0.966682148	0.9577143068	0.008967841272	8.04E-05	0.9276928606	40	S	R
1551857	1551857	1.016207783	1.007484471	0.008723311449	7.61E-05	0.8584180908	41	T	D
1551104	1551104	1.001879318	0.9932415975	0.008637720476	7.46E-05	0.8621517903	45	A	D
1551246	1551246	0.2410753381	0.2492697817	0.008194443609	6.71E-05	3.399121483	17	C	I
1551629	1551629	0.8341048065	0.826064426	0.008040380466	6.46E-05	0.963953259	13	L	S
1551148	1551148	0.9391824403	0.9313971838	0.00778525657	6.06E-05	0.8289397497	4	R	L
1551318	1551318	0.9785700356	0.9710403881	0.007529647451	5.67E-05	0.7694541195	18	Q	A
1551519	1551519	0.4163264119	0.4235802934	0.007253881519	5.26E-05	1.742354391	37	H	N
1551072	1551072	0.9686001736	0.9614351258	0.007165047757	5.13E-05	0.7397322397	2	A	L
1551287	1551287	-0.1159996907	-0.10908355	0.006916140715	4.78E-05	-5.962206168	28	C	L
1551752	1551752	0.7790766941	0.7857984694	0.006721775298	4.52E-05	0.8627873673	5	K	Y
1551216	1551216	0.8880157391	0.8813521966	0.006663542471	4.44E-05	0.7503856269	43	D	Y
1551433	1551433	1.014331802	1.008032169	0.006299632881	3.97E-05	0.6210623457	44	E	T
1551099	1551099	1.008171963	1.001946282	0.006225680924	3.88E-05	0.6175217275	33	A	T
1551147	1551147	0.9541956283	0.9480202597	0.006175368589	3.81E-05	0.6471805578	4	R	I
1551102	1551102	0.949794981	0.9437408031	0.006054177967	3.67E-05	0.6374194524	33	A	V
1551773	1551773	0.8672284534	0.8620056786	0.005222774755	2.73E-05	0.6022374767	29	P	V
1551194	1551194	0.7825877353	0.7774313444	0.00515639082	2.66E-05	0.6588898072	20	D	T
1551919	1551919	1.07406555	1.069013132	0.00505241861	2.55E-05	0.4704013278	26	V	Q
1551406	1551406	0.9185292963	0.9135885606	0.004940735699	2.44E-05	0.5378963653	19	E	L
1551310	1551310	0.3631609999	0.3582432107	0.004917789275	2.42E-05	1.354162279	6	C	F
1551527	1551527	0.3942474287	0.3990683823	0.00482095356	2.32E-05	1.22282435	37	H	K
1551457	1551457	0.5748123142	0.570053621	0.004758693191	2.26E-05	0.8278690408	32	G	A
1551756	1551756	0.9360417903	0.9313290068	0.004712783521	2.22E-05	0.5034800336	29	P	N
1551798	1551798	0.9084987035	0.9037894786	0.004709224844	2.22E-05	0.5183524011	14	S	C
1551593	1551593	1.052454728	1.047809217	0.004645510619	2.16E-05	0.4413976672	31	I	T
1551467	1551467	0.739382108	0.7439877303	0.004605622268	2.12E-05	0.6229015036	32	G	K
1551770	1551770	0.978939092	0.9744506765	0.004488415514	2.01E-05	0.4584979343	29	P	T
1551751	1551751	0.6915576029	0.6956973084	0.004139705435	1.71E-05	0.5986060189	5	K	W
1551702	1551702	1.056037845	1.051910408	0.004127437656	1.70E-05	0.3908418314	42	L	H
1551616	1551616	0.9002286365	0.8963607426	0.003867893897	1.50E-05	0.4296568383	13	L	R
1551670	1551670	0.7877772156	0.7916245234	0.003847307822	1.48E-05	0.4883751072	27	L	T
1551741	1551741	0.7819543998	0.7857933923	0.003838992568	1.47E-05	0.490948394	5	K	G
1551827	1551827	0.8917243222	0.8879471573	0.003777164918	1.43E-05	0.4235798916	40	S	F
1551413	1551413	0.9901242374	0.9863982135	0.003726023847	1.39E-05	0.37631882	19	E	T
1551805	1551805	1.014470615	1.010942889	0.003527725524	1.24E-05	0.347740533	14	S	K
1551159	1551159	0.7855061506	0.7888421124	0.003335961854	1.11E-05	0.4246894632	12	D	R
1551612	1551612	0.785506818	0.7885983189	0.003091500952	9.56E-06	0.393567679	11	L	W
1551725	1551725	0.9777418276	0.9748305453	0.002911282301	8.48E-06	0.2977557284	3	K	M
1551653	1551653	0.9515641827	0.9486955317	0.002868651025	8.23E-06	0.3014668981	23	L	V
1551586	1551586	0.9795964528	0.9767927869	0.002803665934	7.86E-06	0.2862062154	31	I	L
1551329	1551329	0.9903377962	0.9876025951	0.002735201093	7.48E-06	0.2761887008	18	Q	M
1551280	1551280	0.2405507842	0.2380515398	0.002499244336	6.25E-06	1.038967445	28	C	N
1551470	1551470	0.779863525	0.7774364929	0.002427032135	5.89E-06	0.3112124182	32	G	P
1551459	1551459	0.5351346793	0.5375382451	0.002403565831	5.78E-06	0.4491515732	32	G	N
1551418	1551418	0.9681390199	0.9658279104	0.002311109501	5.34E-06	0.2387166981	44	E	R
1551860	1551860	1.019543305	1.017277908	0.002265397028	5.13E-06	0.2221972344	41	T	E
1551688	1551688	0.9787535627	0.9765532855	0.002200277245	4.84E-06	0.2248040088	39	L	S
1551250	1551250	0.6663963648	0.6684848206	0.002088455844	4.36E-06	0.3133954436	17	C	F
1551339	1551339	0.9988187525	0.9968027504	0.002016002157	4.06E-06	0.2018386371	22	Q	R
1551555	1551555	0.2091645054	0.2071595044	0.002005001011	4.02E-06	0.9585761251	9	H	Y
1551953	1551953	0.8160977902	0.8141218375	0.001975952666	3.90E-06	0.2421220459	30	V	Y
1551276	1551276	0.398529017	0.4002580848	0.001729067789	2.99E-06	0.433862458	25	C	Y
1551239	1551239	0.516465764	0.5147723064	0.001693457606	2.87E-06	0.3278934877	17	C	R
1551281	1551281	0.4431995913	0.4415458187	0.001653772639	2.73E-06	0.3731439901	28	C	D
1551671	1551671	0.7836848939	0.7853328651	0.001647971217	2.72E-06	0.2102849283	27	L	W
1551942	1551942	0.9541655966	0.9525183501	0.001647246484	2.71E-06	0.1726373797	30	V	H
1551330	1551330	0.890868752	0.889238373	0.001630379026	2.66E-06	0.1830100138	18	Q	F
1551288	1551288	0.2560705071	0.2544650413	0.001605465769	2.58E-06	0.626962389	28	C	K
1551795	1551795	0.9019084104	0.9034384713	0.001530060876	2.34E-06	0.1696470349	14	S	R
1551853	1551853	0.80245872	0.8009611433	0.001497576738	2.24E-06	0.1866235236	15	T	V
1551063	1551063	0.8800666778	0.8815335526	0.001466874812	2.15E-06	0.1666776904	2	A	R
1551346	1551346	0.9263996077	0.9249430106	0.001456597106	2.12E-06	0.1572320512	22	Q	L
1551410	1551410	0.8021483923	0.8007004615	0.001447930799	2.10E-06	0.1805066012	19	E	P
1551644	1551644	0.8392609183	0.8378222588	0.001438659422	2.07E-06	0.1714198041	23	L	I
1551414	1551414	0.8465279259	0.845132262	0.001395663884	1.95E-06	0.1648692077	19	E	W
1551460	1551460	0.5831379064	0.5845183618	0.001380455369	1.91E-06	0.2367288002	32	G	D
1551124	1551124	1.042982725	1.041607699	0.001375025975	1.89E-06	0.13183593	21	R	E
1551215	1551215	0.7887969592	0.7874646317	0.001332327434	1.78E-06	0.1689062589	43	D	W
1551271	1551271	0.3513782234	0.3527063883	0.001328164872	1.76E-06	0.3779872466	25	C	P
1551135	1551135	0.9627780251	0.9640894617	0.001311436609	1.72E-06	0.1362138078	21	R	T
1551260	1551260	0.2892345967	0.2905234135	0.001288816854	1.66E-06	0.4455956752	25	C	N
1551758	1551758	0.8000401659	0.7987784614	0.001261704505	1.59E-06	0.1577051451	29	P	C
1551517	1551517	0.3211204697	0.319919702	0.00120076771	1.44E-06	0.3739306034	37	H	A
1551862	1551862	0.8983746786	0.8971791503	0.001195528379	1.43E-06	0.1330768117	41	T	H
1551337	1551337	0.9142788075	0.9131182574	0.001160550121	1.35E-06	0.1269361284	18	Q	V
1551369	1551369	0.8378988131	0.839046956	0.001148142845	1.32E-06	0.1370264318	35	Q	F
1551188	1551188	0.6999391209	0.7010772074	0.001138086526	1.30E-06	0.1625979306	20	D	K
1551110	1551110	0.9072694053	0.9084060899	0.001136684644	1.29E-06	0.1252863414	45	A	L
1551844	1551844	0.8037821176	0.8026477134	0.00113440413	1.29E-06	0.1411332879	15	T	L
1551692	1551692	0.8711239005	0.8722535943	0.001129693788	1.28E-06	0.1296823319	39	L	Y
1551941	1551941	0.8559979267	0.857125696	0.001127769277	1.27E-06	0.1317490664	30	V	G
1551548	1551548	0.09876658639	0.09764784796	0.001118738426	1.25E-06	1.132709418	9	H	M
1551673	1551673	0.8494790424	0.8505901586	0.001111116144	1.23E-06	0.1307997124	27	L	V
1551252	1551252	0.438378233	0.4372679834	0.001110249689	1.23E-06	0.2532629599	17	C	S
1551545	1551545	0.1094874415	0.110508085	0.00102064351	1.04E-06	0.9322014437	9	H	I
1551530	1551530	0.4124584605	0.4134559222	0.0009974616987	9.95E-07	0.2418332497	37	H	P
1551504	1551504	0.3502912088	0.3512726945	0.0009814856776	9.63E-07	0.2801913531	34	H	G
1551833	1551833	0.9168595329	0.9158879793	0.0009715535728	9.44E-07	0.1059653674	40	S	V
1551763	1551763	0.8316088373	0.8325487407	0.0009399034525	8.83E-07	0.1130223021	29	P	I
1551155	1551155	0.9298646002	0.9308036638	0.0009390635872	8.82E-07	0.1009892824	4	R	T
1551816	1551816	0.8818211974	0.8808904198	0.0009307775327	8.66E-07	0.1055517304	40	S	N
1551876	1551876	0.8325671827	0.8334929458	0.0009257630987	8.57E-07	0.1111938013	16	Y	N
1551268	1551268	0.3656498283	0.3665697086	0.0009198803084	8.46E-07	0.251574112	25	C	K
1551643	1551643	0.9254512729	0.9245327655	0.0009185073701	8.44E-07	0.09924967387	23	L	H
1551639	1551639	0.8836778247	0.8845950933	0.0009172685696	8.41E-07	0.1038012434	23	L	C
1551647	1551647	0.8368984234	0.8377806758	0.0008822524339	7.78E-07	0.1054192969	23	L	F
1551434	1551434	0.8604986797	0.8613634179	0.0008647382154	7.48E-07	0.1004926836	44	E	W
1551206	1551206	0.8676916091	0.8668416474	0.0008499617081	7.22E-07	0.0979566587	43	D	I
1551420	1551420	0.9468692246	0.9477157793	0.0008465547055	7.17E-07	0.08940566274	44	E	D
1551259	1551259	0.2718475017	0.2726892442	0.0008417425359	7.09E-07	0.3096377677	25	C	R
1551162	1551162	0.8835410136	0.8827097955	0.0008312180661	6.91E-07	0.09407803977	12	D	Q
1551238	1551238	0.3591987489	0.3600075006	0.0008087516197	6.54E-07	0.2251543532	17	C	A
1551714	1551714	0.8655306604	0.8647311896	0.0007994708246	6.39E-07	0.09236770703	3	K	A
1551628	1551628	0.7238890799	0.724666972	0.000777892134	6.05E-07	0.1074601283	13	L	P
1551830	1551830	0.9336586069	0.9344252956	0.0007666887586	5.88E-07	0.08211660589	40	S	T
1551473	1551473	0.5686743655	0.5694370432	0.0007626776939	5.82E-07	0.1341150121	32	G	T
1551515	1551515	0.3345246252	0.3337638466	0.0007607786045	5.79E-07	0.2274208077	34	H	Y
1551520	1551520	0.4112250246	0.4104835774	0.0007414471307	5.50E-07	0.1803020454	37	H	D
1551184	1551184	0.5131000096	0.5138291494	0.0007291397741	5.32E-07	0.1421048062	20	D	G
1551208	1551208	0.9267880179	0.9275068498	0.000718831901	5.17E-07	0.07756163084	43	D	K
1551799	1551799	0.9994981367	1.000206027	0.0007078902724	5.01E-07	0.0708245715	14	S	Q
1551343	1551343	0.8908640804	0.8915608743	0.0006967939114	4.86E-07	0.07821551308	22	Q	G
1551319	1551319	0.9574483967	0.9567534562	0.0006949405228	4.83E-07	0.07258255642	18	Q	R
1551826	1551826	0.8968597455	0.8961935741	0.0006661713978	4.44E-07	0.07427821364	40	S	M
1551408	1551408	0.8922448719	0.8929031492	0.0006582772665	4.33E-07	0.07377764638	19	E	M
1551308	1551308	0.125695825	0.1250554571	0.0006403679358	4.10E-07	0.5094583976	6	C	K
1551666	1551666	0.8628731873	0.8622383674	0.0006348198834	4.03E-07	0.07357047278	27	L	F
1551508	1551508	0.3452368712	0.3458677208	0.0006308496778	3.98E-07	0.1827295201	34	H	M
1551922	1551922	0.9813015869	0.9806784969	0.0006230899918	3.88E-07	0.06349627884	26	V	H
1551262	1551262	0.3496955798	0.3490732267	0.0006223531079	3.87E-07	0.177969967	25	C	Q
1551274	1551274	0.3211964833	0.3218167294	0.0006202461149	3.85E-07	0.1931048897	25	C	T
1551843	1551843	0.8626189188	0.8632388083	0.0006198894695	3.84E-07	0.07186133482	15	T	I
1551107	1551107	0.9043990407	0.9037810575	0.0006179832107	3.82E-07	0.06833081228	45	A	E
1551831	1551831	0.8233080713	0.8226919292	0.0006161420566	3.80E-07	0.07483736381	40	S	W
1551662	1551662	0.9312981141	0.9306850285	0.00061308556	3.76E-07	0.06583128976	27	L	H
1551700	1551700	1.034882838	1.035474764	0.0005919259993	3.50E-07	0.05719739255	42	L	E
1551146	1551146	0.8022024494	0.8027910134	0.0005885640324	3.46E-07	0.07336851599	4	R	H
1551363	1551363	0.8478119486	0.8483941167	0.0005821680916	3.39E-07	0.06866712513	35	Q	G
1551645	1551645	0.9594745364	0.9588956964	0.0005788400226	3.35E-07	0.06032885716	23	L	K
1551740	1551740	0.8265588376	0.82713528	0.0005764424719	3.32E-07	0.06974004096	5	K	E
1551866	1551866	0.9354558382	0.9360300248	0.000574186629	3.30E-07	0.06138041002	41	T	M
1551771	1551771	0.7926637093	0.7932260678	0.0005623584498	3.16E-07	0.07094540133	29	P	W
1551846	1551846	0.8936490215	0.8930923845	0.0005566369064	3.10E-07	0.06228808996	15	T	M
1551332	1551332	0.9846804885	0.9852335588	0.0005530702937	3.06E-07	0.05616748785	18	Q	S
1551144	1551144	0.9536256931	0.9541786995	0.0005530063424	3.06E-07	0.05798987448	4	R	E
1551637	1551637	0.9104794619	0.9110272662	0.0005478043539	3.00E-07	0.06016658001	23	L	N
1551654	1551654	0.9415662911	0.9421012821	0.0005349909933	2.86E-07	0.05681925939	27	L	A
1551611	1551611	0.8529346918	0.8534666463	0.000531954523	2.83E-07	0.06236755617	11	L	T
1551500	1551500	0.4252731267	0.4257784122	0.0005052854507	2.55E-07	0.1188143381	34	H	D
1551306	1551306	0.1825846357	0.1820851988	0.0004994368978	2.49E-07	0.2735371987	6	C	I
1551614	1551614	0.8166897487	0.8161923449	0.0004974037358	2.47E-07	0.0609048585	11	L	V
1551863	1551863	0.8904342932	0.8899581834	0.0004761097827	2.27E-07	0.05346938975	41	T	I
1551759	1551759	0.9286306304	0.9281566686	0.0004739618365	2.25E-07	0.05103878991	29	P	Q
1551422	1551422	0.9688711264	0.9693357331	0.0004646067225	2.16E-07	0.04795340783	44	E	Q
1551199	1551199	0.9284978235	0.9289580722	0.0004602486646	2.12E-07	0.04956917	43	D	R
1551387	1551387	1.030102456	1.029643528	0.0004589284034	2.11E-07	0.04455172401	38	Q	K
1551301	1551301	0.2988865229	0.2984309816	0.0004555413061	2.08E-07	0.1524127959	6	C	D
1551324	1551324	0.8886724326	0.8891251963	0.0004527636665	2.05E-07	0.05094831908	18	Q	G
1551067	1551067	1.03514378	1.03469178	0.0004519997403	2.04E-07	0.04366540658	2	A	Q
1551949	1551949	1.004761695	1.004312043	0.0004496521254	2.02E-07	0.0447521166	30	V	S
1551546	1551546	0.1193563302	0.1198043636	0.0004480334513	2.01E-07	0.3753746874	9	H	L
1551138	1551138	0.7945236735	0.7940762554	0.0004474181673	2.00E-07	0.0563127547	21	R	V
1551283	1551283	0.2958028664	0.2962473711	0.0004445046924	1.98E-07	0.1502705832	28	C	E
1551088	1551088	0.9676064575	0.9671624531	0.0004440043554	1.97E-07	0.04588687394	33	A	E
1551823	1551823	0.9214757412	0.9210368003	0.0004389408726	1.93E-07	0.04763455542	40	S	I
1551447	1551447	0.893833216	0.8942714723	0.0004382562797	1.92E-07	0.04903110243	10	G	K
1551292	1551292	0.1186120108	0.1181798255	0.0004321852819	1.87E-07	0.3643689024	28	C	S
1551290	1551290	0.208778164	0.2083490287	0.0004291352968	1.84E-07	0.2055460631	28	C	F
1551587	1551587	1.066542939	1.066124695	0.0004182447251	1.75E-07	0.0392149917	31	I	K
1551396	1551396	0.9289823352	0.9293981977	0.0004158625028	1.73E-07	0.04476538327	38	Q	V
1551528	1551528	0.3244345028	0.3248480595	0.0004135566277	1.71E-07	0.1274699898	37	H	M
1551806	1551806	0.950846091	0.9512593026	0.0004132115376	1.71E-07	0.04345724734	14	S	M
1551817	1551817	0.9676625167	0.9672601753	0.0004023413863	1.62E-07	0.04157868878	40	S	D
1551732	1551732	0.8630406976	0.8626458877	0.0003948099028	1.56E-07	0.04574638298	3	K	Y
1551334	1551334	0.9404504461	0.9408443278	0.0003938816863	1.55E-07	0.04188223717	18	Q	T
1551595	1551595	0.9233844235	0.9229945752	0.0003898483059	1.52E-07	0.04221950208	31	I	Y
1551907	1551907	0.8025514846	0.8021648749	0.0003866097305	1.49E-07	0.04817257682	1	V	F
1551080	1551080	0.8209168794	0.8212937967	0.0003769172836	1.42E-07	0.04591418365	2	A	W
1551074	1551074	0.9908356553	0.9904601953	0.0003754600339	1.41E-07	0.03789327038	2	A	M
1551427	1551427	0.9442751518	0.9446361998	0.0003610480113	1.30E-07	0.03823546671	44	E	K
1551488	1551488	0.7554510776	0.7558103201	0.0003592424971	1.29E-07	0.04755337675	36	G	M
1551750	1551750	0.8847603012	0.8851185945	0.0003582932724	1.28E-07	0.04049608374	5	K	T
1551326	1551326	0.9420588112	0.9417031508	0.0003556604929	1.26E-07	0.03775353393	18	Q	I
1551556	1551556	0.01442173406	0.01407048193	0.0003512521355	1.23E-07	2.435574904	9	H	V
1551924	1551924	0.9748053933	0.9751447842	0.0003393909335	1.15E-07	0.03481627572	26	V	L
1551471	1551471	0.6074994334	0.6071610597	0.0003383736735	1.14E-07	0.05569942208	32	G	S
1551838	1551838	0.8473007421	0.8469652949	0.0003354471722	1.13E-07	0.03959009542	15	T	C
1551497	1551497	0.327222447	0.3268886138	0.0003338332009	1.11E-07	0.102020263	34	H	A
1551609	1551609	0.8109390089	0.8112669707	0.0003279617927	1.08E-07	0.04044222674	11	L	S
1551344	1551344	0.9555417165	0.9552147743	0.0003269422231	1.07E-07	0.03421537935	22	Q	H
1551885	1551885	0.9412466202	0.9415686504	0.0003220302444	1.04E-07	0.03421316342	16	Y	K
1551699	1551699	1.047990013	1.047668908	0.0003211050324	1.03E-07	0.03064008515	42	L	Q
1551603	1551603	0.8311003003	0.8307843234	0.0003159768565	9.98E-08	0.03801910027	11	L	G
1551327	1551327	0.9391016884	0.9394135364	0.0003118480193	9.72E-08	0.03320705555	18	Q	L
1551706	1551706	0.9687550037	0.969066732	0.000311728235	9.72E-08	0.03217823224	42	L	F
1551220	1551220	0.9550325121	0.9547217322	0.0003107798656	9.66E-08	0.03254128646	8	D	N
1551168	1551168	0.9182436613	0.918551891	0.0003082297601	9.50E-08	0.03356731695	12	D	K
1551210	1551210	0.8430215564	0.8427200694	0.0003014869959	9.09E-08	0.03576266748	43	D	F
1551094	1551094	0.9632812232	0.9635818972	0.0003006740559	9.04E-08	0.03121352817	33	A	M
1551486	1551486	0.7340344606	0.7337428388	0.0002916217854	8.50E-08	0.03972862325	36	G	L
1551663	1551663	0.8806492931	0.880939995	0.0002907019249	8.45E-08	0.03300995381	27	L	I
1551425	1551425	0.867653569	0.8679396999	0.0002861309235	8.19E-08	0.03297755391	44	E	I
1551360	1551360	0.8574054131	0.8576883008	0.0002828876716	8.00E-08	0.03299345528	35	Q	D
1551936	1551936	0.9427301869	0.9430084471	0.0002782601367	7.74E-08	0.02951641313	30	V	N
1551241	1551241	0.3689038647	0.3686290092	0.0002748554702	7.55E-08	0.07450598829	17	C	D
1551388	1551388	1.000266281	0.9999940285	0.0002722526828	7.41E-08	0.02721802063	38	Q	M
1551735	1551735	0.8406463814	0.8403741533	0.0002722281204	7.41E-08	0.03238319066	5	K	R
1551811	1551811	0.8446032267	0.8443364955	0.0002667311455	7.11E-08	0.03158064486	14	S	W
1551523	1551523	0.4347100926	0.4349760294	0.000265936784	7.07E-08	0.06117566362	37	H	E
1551505	1551505	0.2828607322	0.282595962	0.0002647702269	7.01E-08	0.09360444797	34	H	I
1551705	1551705	0.9971803556	0.9969228379	0.0002575177106	6.63E-08	0.02582458722	42	L	M
1551825	1551825	0.9590047069	0.9587488479	0.0002558590325	6.55E-08	0.02667964303	40	S	K
1551174	1551174	0.9291224832	0.9288668518	0.0002556313736	6.53E-08	0.02751320501	12	D	T
1551544	1551544	0.09009255952	0.08983924488	0.0002533146451	6.42E-08	0.2811715489	9	H	G
1551513	1551513	0.3353403533	0.3350885477	0.0002518056193	6.34E-08	0.07508956701	34	H	T
1551543	1551543	0.1368984555	0.1371500276	0.0002515721074	6.33E-08	0.1837654825	9	H	E
1551205	1551205	0.9424899332	0.942738591	0.0002486577673	6.18E-08	0.02638306878	43	D	H
1551478	1551478	0.842257416	0.8420092487	0.0002481673432	6.16E-08	0.0294645483	36	G	R
1551314	1551314	0.2173801148	0.2171335963	0.0002465184975	6.08E-08	0.113404346	6	C	T
1551754	1551754	0.9026825613	0.9024362268	0.000246334496	6.07E-08	0.02728916083	29	P	A
1551382	1551382	1.007378459	1.007617999	0.0002395407047	5.74E-08	0.0237786209	38	Q	E
1551105	1551105	0.9416837485	0.941917654	0.0002339054851	5.47E-08	0.02483906996	45	A	C
1551676	1551676	0.9573569669	0.9571235644	0.0002334025027	5.45E-08	0.0243798824	39	L	N
1551214	1551214	0.9580944123	0.9578626846	0.0002317277021	5.37E-08	0.02418631182	43	D	T
1551526	1551526	0.1606502719	0.1608787518	0.0002284798698	5.22E-08	0.1422219004	37	H	L
1551684	1551684	0.9401100866	0.9403327141	0.0002226274615	4.96E-08	0.02368099913	39	L	K
1551093	1551093	0.9937287105	0.9935074965	0.000221214056	4.89E-08	0.02226101084	33	A	K
1551944	1551944	0.9238655983	0.9236494379	0.0002161604633	4.67E-08	0.02339739284	30	V	L
1551695	1551695	1.023892565	1.024108648	0.0002160833468	4.67E-08	0.02110410351	42	L	R
1551398	1551398	0.9024703372	0.9026817312	0.0002113940387	4.47E-08	0.02342393206	19	E	R
1551112	1551112	0.9708085057	0.9705974825	0.0002110231588	4.45E-08	0.02173684692	45	A	M
1551864	1551864	0.9134152289	0.9132068166	0.0002084123128	4.34E-08	0.02281682045	41	T	L
1551757	1551757	0.9228298378	0.922621458	0.0002083798783	4.34E-08	0.02258053107	29	P	D
1551624	1551624	0.8461828949	0.8463908521	0.0002079572637	4.32E-08	0.02457592382	13	L	I
1551533	1551533	0.3618468121	0.3616426281	0.0002041839867	4.17E-08	0.05642829502	37	H	T
1551111	1551111	0.9543905008	0.9545939827	0.0002034818972	4.14E-08	0.02132061217	45	A	K
1551153	1551153	0.9457887502	0.9459921732	0.0002034229119	4.14E-08	0.02150828204	4	R	S
1551536	1551536	0.2321871518	0.2323894899	0.0002023381459	4.09E-08	0.08714441963	37	H	V
1551207	1551207	0.8934514795	0.8932516495	0.0001998299835	3.99E-08	0.02236607002	43	D	L
1551395	1551395	0.8554079704	0.8556010578	0.0001930874541	3.73E-08	0.02257255728	38	Q	Y
1551244	1551244	0.4428518908	0.4426593356	0.0001925551833	3.71E-08	0.04348071833	17	C	G
1551156	1551156	0.8379548724	0.8377640056	0.000190866712	3.64E-08	0.0227776839	4	R	W
1551386	1551386	0.9390823346	0.9392698812	0.0001875466116	3.52E-08	0.01997126394	38	Q	L
1551889	1551889	0.839799487	0.8399861186	0.0001866316012	3.48E-08	0.02222335261	16	Y	S
1551728	1551728	0.9441957346	0.9440151616	0.0001805730125	3.26E-08	0.01912453169	3	K	S
1551139	1551139	0.9381533536	0.9383311726	0.0001778190863	3.16E-08	0.01895415985	4	R	A
1551581	1551581	0.8973335792	0.8975103735	0.0001767942601	3.13E-08	0.01970217812	31	I	C
1551651	1551651	0.9988174178	0.9986410839	0.0001763338899	3.11E-08	0.01765426661	23	L	T
1551510	1551510	0.298990099	0.2991623365	0.0001722375758	2.97E-08	0.05760644798	34	H	P
1551202	1551202	0.9654161444	0.965582815	0.0001666706229	2.78E-08	0.0172641222	43	D	Q
1551755	1551755	0.9463993951	0.9462337984	0.0001655967281	2.74E-08	0.01749755219	29	P	R
1551069	1551069	0.9595472799	0.9597056956	0.0001584156247	2.51E-08	0.01650941314	2	A	G
1551678	1551678	0.9399932966	0.9398370951	0.0001562014897	2.44E-08	0.01661729826	39	L	C
1551719	1551719	0.9617756332	0.961621804	0.0001538291973	2.37E-08	0.01599429139	3	K	Q
1551730	1551730	0.9867840433	0.9866330864	0.0001509569253	2.28E-08	0.0152978685	3	K	T
1551092	1551092	0.9205647792	0.9207155395	0.0001507603491	2.27E-08	0.01637694082	33	A	L
1551320	1551320	0.9904732726	0.9906209507	0.0001476780615	2.18E-08	0.01490984821	18	Q	N
1551403	1551403	0.9072313651	0.9073784446	0.0001470794909	2.16E-08	0.01621190543	19	E	G
1551438	1551438	0.8531969688	0.8530538003	0.000143168502	2.05E-08	0.01678024034	10	G	R
1551402	1551402	0.9378877397	0.9380275699	0.0001398301869	1.96E-08	0.01490905372	19	E	Q
1551082	1551082	0.9631530878	0.9632925996	0.0001395117775	1.95E-08	0.01448490164	2	A	V
1551597	1551597	0.8775279969	0.8773889613	0.0001390355799	1.93E-08	0.01584400502	11	L	A
1551739	1551739	0.8365253627	0.8363934728	0.0001318899521	1.74E-08	0.01576640206	5	K	Q
1551761	1551761	0.9173046697	0.9171739356	0.0001307340073	1.71E-08	0.01425197229	29	P	G
1551599	1551599	0.802149727	0.8020218098	0.0001279171837	1.64E-08	0.01594679638	11	L	D
1551715	1551715	0.926626514	0.9265003942	0.0001261197506	1.59E-08	0.01361063478	3	K	R
1551351	1551351	1.0067865	1.006663158	0.0001233419459	1.52E-08	0.01225105282	22	Q	S
1551851	1551851	0.799704478	0.7995834076	0.0001210704138	1.47E-08	0.01513939426	15	T	W
1551278	1551278	0.102808922	0.1026899	0.0001190219156	1.42E-08	0.1157700259	28	C	A
1551810	1551810	1.009659534	1.009778043	0.0001185087973	1.40E-08	0.01173750094	14	S	T
1551118	1551118	0.9780081088	0.9778903724	0.0001177363721	1.39E-08	0.01203838404	45	A	V
1551261	1551261	0.3380332638	0.3381484395	0.0001151756556	1.33E-08	0.03407228458	25	C	D
1551377	1551377	0.9680596027	0.9681718011	0.000112198439	1.26E-08	0.01159003419	38	Q	A
1551878	1551878	0.8680313012	0.8681428896	0.0001115884144	1.25E-08	0.01285534453	16	Y	C
1551940	1551940	1.012700746	1.012810418	0.0001096716117	1.20E-08	0.01082961696	30	V	E
1551090	1551090	0.9688958191	0.9687884557	0.0001073633759	1.15E-08	0.01108100311	33	A	H
1551345	1551345	0.9061936025	0.906089567	0.0001040354671	1.08E-08	0.01148049013	22	Q	I
1551894	1551894	0.8697357679	0.8696321808	0.0001035870522	1.07E-08	0.01191017502	1	V	A
1551157	1551157	0.9139671451	0.9138676401	9.95E-05	9.90E-09	0.01088714731	4	R	V
1551681	1551681	0.958835862	0.9587373825	9.85E-05	9.70E-09	0.01027073483	39	L	G
1551335	1551335	0.8111612436	0.8112586518	9.74E-05	9.49E-09	0.01200848636	18	Q	W
1551884	1551884	0.9459288982	0.9460246428	9.57E-05	9.17E-09	0.01012174802	16	Y	L
1551507	1551507	0.3659042303	0.3659993212	9.51E-05	9.04E-09	0.02598794609	34	H	K
1551916	1551916	1.061739867	1.061834099	9.42E-05	8.88E-09	0.008875199951	26	V	N
1551834	1551834	0.915028933	0.9149381593	9.08E-05	8.24E-09	0.009920316529	15	T	A
1551578	1551578	1.003278129	1.00336591	8.78E-05	7.71E-09	0.008749482283	31	I	R
1551167	1551167	0.8335342039	0.8334465612	8.76E-05	7.68E-09	0.0105145937	12	D	L
1551627	1551627	0.814004246	0.8140896774	8.54E-05	7.30E-09	0.01049520782	13	L	F
1551704	1551704	1.042636359	1.042717986	8.16E-05	6.66E-09	0.00782890513	42	L	K
1551731	1551731	0.8042065658	0.8042873981	8.08E-05	6.53E-09	0.01005118916	3	K	W
1551923	1551923	0.9012283589	0.901149434	7.89E-05	6.23E-09	0.00875748515	26	V	I
1551464	1551464	0.5100030724	0.5100818786	7.88E-05	6.21E-09	0.01545210817	32	G	H
1551767	1551767	0.8023526079	0.8022741454	7.85E-05	6.16E-09	0.009779065225	29	P	F
1551428	1551428	0.9421936203	0.9422714738	7.79E-05	6.06E-09	0.008263004965	44	E	M
1551380	1551380	1.035855866	1.035933509	7.76E-05	6.03E-09	0.007495592989	38	Q	D
1551626	1551626	0.9691787846	0.9692556579	7.69E-05	5.91E-09	0.007931792266	13	L	M
1551947	1551947	0.8667205837	0.8666445182	7.61E-05	5.79E-09	0.008776237246	30	V	F
1551164	1551164	0.9020986113	0.9021712994	7.27E-05	5.28E-09	0.008057662176	12	D	G
1551926	1551926	0.9890831379	0.9890104543	7.27E-05	5.28E-09	0.007348588204	26	V	M
1551775	1551775	0.8321914526	0.8321200386	7.14E-05	5.10E-09	0.008581429798	7	P	R
1551443	1551443	0.9255974272	0.9255260406	7.14E-05	5.10E-09	0.007712485709	10	G	E
1551323	1551323	1.008013796	1.008085061	7.13E-05	5.08E-09	0.007069795314	18	Q	E
1551693	1551693	0.9805187602	0.9805896934	7.09E-05	5.03E-09	0.007234257251	39	L	V
1551807	1551807	0.9258310072	0.9257629151	6.81E-05	4.64E-09	0.007354704915	14	S	F
1551569	1551569	0.8270787199	0.8271462869	6.76E-05	4.57E-09	0.008169347368	24	I	F
1551921	1551921	1.00185596	1.001789388	6.66E-05	4.43E-09	0.00664488427	26	V	G
1551307	1551307	0.0531582217	0.05322428244	6.61E-05	4.36E-09	0.1242719016	6	C	L
1551378	1551378	0.9940904259	0.9941562596	6.58E-05	4.33E-09	0.006622507323	38	Q	R
1551359	1551359	0.908005516	0.9080712426	6.57E-05	4.32E-09	0.007238575431	35	Q	N
1551381	1551381	0.9488973664	0.9489625886	6.52E-05	4.25E-09	0.006873469341	38	Q	C
1551143	1551143	0.92120946	0.9211447203	6.47E-05	4.19E-09	0.007027682285	4	R	Q
1551920	1551920	1.066447505	1.06651029	6.28E-05	3.94E-09	0.005887302511	26	V	E
1551371	1551371	0.9369620955	0.9370200445	5.79E-05	3.36E-09	0.006184775741	35	Q	S
1551340	1551340	0.9860526042	0.9861088763	5.63E-05	3.17E-09	0.005706801158	22	Q	D
1551374	1551374	0.8137059309	0.8137598461	5.39E-05	2.91E-09	0.006625873918	35	Q	W
1551081	1551081	0.9727518913	0.9726993339	5.26E-05	2.76E-09	0.005402958938	2	A	Y
1551872	1551872	0.9020252004	0.9019744713	5.07E-05	2.57E-09	0.005623921119	41	T	Y
1551429	1551429	0.8769647354	0.8770151474	5.04E-05	2.54E-09	0.005748468908	44	E	F
1551782	1551782	0.8448141161	0.8447638192	5.03E-05	2.53E-09	0.005953595971	7	P	H
1551904	1551904	0.8042546166	0.8043042864	4.97E-05	2.47E-09	0.006175891216	1	V	L
1551172	1551172	0.8871394804	0.8870900708	4.94E-05	2.44E-09	0.005569541662	12	D	S
1551899	1551899	0.8410881813	0.841137346	4.92E-05	2.42E-09	0.005845368484	1	V	Q
1551820	1551820	0.9875288298	0.9875771725	4.83E-05	2.34E-09	0.004895319993	40	S	E
1551248	1551248	0.3429856938	0.3430336405	4.79E-05	2.30E-09	0.01397921583	17	C	K
1551933	1551933	0.9589666668	0.9590123096	4.56E-05	2.08E-09	0.00475958156	26	V	Y
1551411	1551411	0.9523636937	0.952318448	4.52E-05	2.05E-09	0.004750883622	19	E	S
1551487	1551487	0.8720395341	0.8719944147	4.51E-05	2.04E-09	0.005174007724	36	G	K
1551946	1551946	0.9920562777	0.9920999926	4.37E-05	1.91E-09	0.004406496511	30	V	M
1551696	1551696	1.002018799	1.002061797	4.30E-05	1.85E-09	0.004291221782	42	L	N
1551397	1551397	0.9553428398	0.9553847806	4.19E-05	1.76E-09	0.00439013085	19	E	A
1551073	1551073	1.061475588	1.061433961	4.16E-05	1.73E-09	0.003921577295	2	A	K
1551463	1551463	0.645427554	0.6454691049	4.16E-05	1.73E-09	0.006437729361	32	G	E
1551792	1551792	0.7741848614	0.7741433515	4.15E-05	1.72E-09	0.005361757425	7	P	Y
1551243	1551243	0.4537487984	0.453789782	4.10E-05	1.68E-09	0.00903221667	17	C	E
1551589	1551589	0.8899484468	0.8899885024	4.01E-05	1.60E-09	0.00450089187	31	I	F
1551123	1551123	1.047107748	1.04714663	3.89E-05	1.51E-09	0.003713310264	21	R	Q
1551540	1551540	0.0194076461	0.01937065158	3.70E-05	1.37E-09	0.1906182645	9	H	D
1551366	1551366	0.8949303746	0.8948934134	3.70E-05	1.37E-09	0.00413006952	35	Q	L
1551680	1551680	0.9793368454	0.9793027064	3.41E-05	1.17E-09	0.003485923336	39	L	E
1551291	1551291	0.1176047471	0.1175708395	3.39E-05	1.15E-09	0.02883177291	28	C	P
1551840	1551840	0.9428089367	0.9428427312	3.38E-05	1.14E-09	0.003584438677	15	T	E
1551407	1551407	0.9686996119	0.9686684883	3.11E-05	9.69E-10	0.003212931362	19	E	K
1551347	1551347	1.026993173	1.027023125	3.00E-05	8.97E-10	0.002916528393	22	Q	K
1551158	1551158	0.882983091	0.8829537976	2.93E-05	8.58E-10	0.003317552968	12	D	A
1551724	1551724	0.909962249	0.9099911462	2.89E-05	8.35E-10	0.003175645446	3	K	L
1551251	1551251	0.2489579959	0.2489312905	2.67E-05	7.13E-10	0.01072686737	17	C	P
1551491	1551491	0.8831272433	0.8831534579	2.62E-05	6.87E-10	0.002968385532	36	G	S
1551361	1551361	0.9112442696	0.9112192233	2.50E-05	6.27E-10	0.002748579473	35	Q	C
1551399	1551399	0.9666521163	0.966676614	2.45E-05	6.00E-10	0.002534282789	19	E	N
1551760	1551760	0.9692862314	0.9692630142	2.32E-05	5.39E-10	0.00239529414	29	P	E
1551311	1551311	-0.07105570767	-0.07107840645	2.27E-05	5.15E-10	-0.03194504701	6	C	P
1551312	1551312	0.06135988306	0.06138248775	2.26E-05	5.11E-10	0.03683951815	6	C	S
1551539	1551539	0.1623311137	0.1623531078	2.20E-05	4.84E-10	0.01354896427	9	H	N
1551582	1551582	1.02847407	1.028453713	2.04E-05	4.14E-10	0.001979347142	31	I	Q
1551451	1551451	0.9362266522	0.9362463301	1.97E-05	3.87E-10	0.002101829421	10	G	S
1551221	1551221	0.8967102543	0.8966937776	1.65E-05	2.71E-10	0.001837454363	8	D	C
1551824	1551824	0.9161848204	0.9162000647	1.52E-05	2.32E-10	0.001663891559	40	S	L
1551284	1551284	0.1378678793	0.1378831223	1.52E-05	2.32E-10	0.01105621775	28	C	G
1551871	1551871	0.8692299003	0.8692446657	1.48E-05	2.18E-10	0.001698675794	41	T	W
1551493	1551493	0.7979099162	0.7978957234	1.42E-05	2.01E-10	0.001778754239	36	G	T
1551401	1551401	0.9365776896	0.9365916092	1.39E-05	1.94E-10	0.001486226187	19	E	C
1551522	1551522	0.4014172004	0.4014302066	1.30E-05	1.69E-10	0.003240086804	37	H	Q
1551583	1551583	1.05301799	1.053005786	1.22E-05	1.49E-10	0.001158886306	31	I	E
1551879	1551879	0.970528877	0.9705408249	1.19E-05	1.43E-10	0.001231067584	16	Y	Q
1551764	1551764	0.8825206026	0.8825323686	1.18E-05	1.38E-10	0.001333228108	29	P	L
1551219	1551219	0.9660441409	0.9660553445	1.12E-05	1.26E-10	0.0011597375	8	D	R
1551198	1551198	0.9635481717	0.9635379331	1.02E-05	1.05E-10	0.001062600567	43	D	A
1551677	1551677	0.9745884975	0.9745791957	9.30E-06	8.65E-11	0.0009544371211	39	L	D
1551302	1551302	0.1110382792	0.1110471912	8.91E-06	7.94E-11	0.008026036765	6	C	Q
1551269	1551269	0.03208256477	0.03209087237	8.31E-06	6.90E-11	0.02589442318	25	C	M
1551264	1551264	0.2256963638	0.2256883634	8.00E-06	6.40E-11	0.003544773632	25	C	G
1551625	1551625	0.7956461923	0.7956385598	7.63E-06	5.83E-11	0.0009592878567	13	L	K
1551859	1551859	1.011119076	1.011111505	7.57E-06	5.73E-11	0.0007487552815	41	T	Q
1551357	1551357	0.9455504986	0.9455430905	7.41E-06	5.49E-11	0.0007834694168	35	Q	A
1551358	1551358	0.900475564	0.900469402	6.16E-06	3.80E-11	0.0006842989395	35	Q	R
1551209	1551209	0.9275875289	0.9275823747	5.15E-06	2.66E-11	0.0005556569764	43	D	M
1551861	1551861	1.009399259	1.009403926	4.67E-06	2.18E-11	0.0004622998356	41	T	G
1551454	1551454	0.6893786352	0.689383293	4.66E-06	2.17E-11	0.000675650705	10	G	W
1551747	1551747	0.6564465239	0.6564505376	4.01E-06	1.61E-11	0.0006114244539	5	K	P
1551436	1551436	0.9352823216	0.9352787064	3.62E-06	1.31E-11	0.0003865342074	44	E	V
1551087	1551087	0.988355703	0.9883591256	3.42E-06	1.17E-11	0.0003462875501	33	A	Q
1551186	1551186	0.3688030249	0.3688064038	3.38E-06	1.14E-11	0.0009161929932	20	D	I
1551085	1551085	0.9324519993	0.9324486769	3.32E-06	1.10E-11	0.0003563045444	33	A	D
1551887	1551887	0.930771558	0.9307691066	2.45E-06	6.01E-12	0.0002633753282	16	Y	F
1551674	1551674	0.9804166524	0.9804190533	2.40E-06	5.76E-12	0.0002448947803	39	L	A
1551160	1551160	0.9276809609	0.9276802275	7.33E-07	5.38E-13	7.91E-05	12	D	N
