# Supplementary material for: VEFill: a model for accurate and generalizable deep mutational scanning score imputation across protein domains
Source: bioRxiv. 2025 Aug 14:2025.05.14.653991. Originally published 2025 May 14. Preprint. [Version 2] doi: 10.1101/2025.05.14.653991 (PMC12132439; doi:10.1101/2025.05.14.653991)
Supplement: Supplement 1 — Supplementary Table S1. Metadata for domains used in the 140-, 521-, and 127-domain (Pfam-unique) model datasets. Includes MaveDB accession, domain name, species, UniProt ID, Pfam ID. Train/test split assignments are indicated for each dataset where applicable. Supplementary Table S2. List of the 25 amino acid substitution matrices used in VEFill. Each row includes the matrix name, its source (Biopython or external repository), the corresponding VEFill feature name, and the original citation. Supplementary Table S3. Complete list of input features used in the VEFill model. Supplementary Table S4. Performance comparison of different model architectures using the same input feature set. Models evaluated include LightGBM (used in VEFill), a fully connected neural network (FCNN), and a transformer-based architecture. Reported metrics include RMSE, MAE, and R2 for both training and test sets. Variants of the FCNN included adjustments to regularization, architecture depth, and optimizer settings. All models were trained using the same 140-domain dataset. Supplementary Table S5. Performance metrics (RMSE, MAE, R2, Pearson r) for both the training and test sets of the general VEFill model, evaluated across multiple feature set configurations. Each row represents a unique feature combination used to evaluate model performance. Supplementary Table S6. Domain-wise evaluation results for the general model under a LOPO strategy. The table reports RMSE, MAE, coefficient of determination (R2), and Pearson correlation (r) for both the training and test sets across 140 individual protein domains. Additionally, the number of mutations in the training and test sets for each domain is provided. Supplementary Table S7. Per-protein model performance metrics (RMSE, MAE, R2, Pearson r) for both training and test sets for 140 domains using an 90/10 random train/test split. Models were trained using all input features except ESM-1v difference vector. The table also includes the number of mut [file media-1.zip › Supplementary_Table_S22.csv]

					Features: esm meandms
gene_id	dataset_version	urn	gene_name	assay	RMSE	MAE	R2	r(Pearson)
215	140 domains	urn:mavedb:00000114-a-1	PRKN	stability	0.2161	0.1485	0.6921	0.8481
197	140 domains	urn:mavedb:00000102-0-1	PTEN	stability	0.2367	0.1814	0.4498	0.7144
505	140 domains	urn:mavedb:00000657-a-1	ASPA	stability	0.2756	0.2177	0.5666	0.7859
7	140 domains	urn:mavedb:00000001-c-1	CALM1	activity	0.48	0.3888	0.0657	0.3069
100	140 domains	urn:mavedb:00000054-a-1	PTEN	activity	0.5141	0.3707	0.4222	0.7042
10	140 domains	urn:mavedb:00000001-d-1	TPK1	activity	0.5589	0.4602	0.1114	0.369
126	140 domains	urn:mavedb:00000068-a-1	TP53 (P72R)	activity	0.7961	0.5944	0.4701	0.8094
109	140 domains	urn:mavedb:00000059-a-1	p53	activity	1.4013	1.1719	-0.0676	0.7015
	140 domains	Human Domainome 1		stability	0.2166	0.1617	0.6286	0.7933
215	521 domains	urn:mavedb:00000114-a-1	PRKN	stability	0.2233	0.1767	0.6713	0.8462
197	521 domains	urn:mavedb:00000102-0-1	PTEN	stability	0.239	0.1895	0.439	0.7134
505	521 domains	urn:mavedb:00000657-a-1	ASPA	stability	0.2712	0.2239	0.5803	0.7846
7	521 domains	urn:mavedb:00000001-c-1	CALM1	activity	0.475	0.3963	0.0851	0.3015
100	521 domains	urn:mavedb:00000054-a-1	PTEN	activity	0.5084	0.3869	0.4351	0.7066
10	521 domains	urn:mavedb:00000001-d-1	TPK1	activity	0.554	0.4529	0.1269	0.3698
126	521 domains	urn:mavedb:00000068-a-1	TP53 (P72R)	activity	0.8453	0.6309	0.4026	0.8085
109	521 domains	urn:mavedb:00000059-a-1	p53	activity	1.3662	1.1537	-0.0148	0.705
	521 domains	Human Domainome 1		stability	0.2039	0.1443	0.7155	0.8462
